# Supplementary material for: School bullying among Chinese third to fifth grade primary school students in a cross-sectional study: The protective effect of psychological resilience
Source: PLoS One. 2022 Dec 6;17(12):e0278698. doi: 10.1371/journal.pone.0278698 (PMC9725143; doi:10.1371/journal.pone.0278698)
Supplement: S1 File — (XLS) [file pone.0278698.s001.xls]

## Sheet: school bullying 0719
id	Enrolled_school	District	Grade	Gender	age	Character	Class_cadre_member	Academic_performance	Parents_quarreled_in_front_of_children	Divorced_parents	Y1	Y2	Psychological_resilience_score	Number_of_good_friends	Externalizing_behavior	Relationship_between_siblings	Parents_as_the_main_family_educator	Form_of_education	time1	time2	time	Sufficient_sleeping_time	Recognition_score	Psychological_resilience	father’s_education_level	Mother’s_education_level
115059	1	2	3	#NULL!	12	3	0	3	0	0	0	1	28	1	1	1	1	1	10	0	600	1	46	1	2	2
325001	2	1	3	#NULL!	12	3	0	2	0	1	0	0	40	1	1	#NULL!	1	3	9	0	540	0	68	2	2	5
115048	1	2	3	#NULL!	11	3	0	2	1	1	0	0	45	1	1	1	1	#NULL!	9	40	580	0	71	3	2	2
335073	1	1	3	#NULL!	11	3	1	2	0	0	0	0	52	1	1	1	1	2	9	10	550	0	68	3	3	3
135060	1	2	3	#NULL!	11	3	0	2	0	0	0	1	53	1	0	1	1	2	10	10	610	1	67	3	1	1
234154	1	3	2	#NULL!	11	2	1	1	1	0	1	1	40	1	1	1	1	2	10	25	625	1	61	2	4	1
215135	1	3	3	#NULL!	11	2	0	3	0	0	0	0	32	1	1	#NULL!	0	3	9	0	540	0	63	1	2	2
345123	1	1	3	#NULL!	11	1	1	2	0	0	1	1	31	0	1	#NULL!	1	#NULL!	10	10	610	1	47	1	3	4
335158	1	1	3	#NULL!	11	1	0	2	0	0	0	1	48	1	1	1	1	3	10	0	600	1	67	3	5	5
135016	1	2	3	#NULL!	11	1	0	2	0	0	0	0	52	1	1	1	0	3	7	0	420	0	68	3	2	2
325112	2	1	3	#NULL!	11	3	0	2	1	0	1	1	31	1	1	1	1	3	9	45	585	0	68	1	1	5
145092	2	2	3	#NULL!	11	3	1	1	0	0	0	0	56	1	0	1	1	3	10	0	600	1	68	3	1	1
145176	2	2	3	#NULL!	11	2	0	1	0	0	0	1	37	1	1	1	1	3	11	10	670	1	67	1	4	3
125065	2	2	3	#NULL!	11	1	0	3	1	0	1	1	40	1	1	3	1	2	10	0	600	1	48	2	4	4
145094	2	2	3	#NULL!	11	1	1	1	0	0	0	1	36	1	1	#NULL!	1	3	11	0	660	1	60	1	1	2
335143	1	1	3	#NULL!	10	#NULL!	1	1	0	0	1	0	47	1	1	1	1	2	10	15	615	1	68	3	1	1
224117	1	3	2	#NULL!	10	3	1	2	1	0	0	1	32	1	1	#NULL!	1	2	10	10	610	1	67	1	1	2
114100	1	2	2	#NULL!	10	3	0	2	1	0	1	1	43	1	1	1	1	2	10	0	600	1	51	2	3	3
134127	1	2	2	#NULL!	10	3	0	2	1	0	0	1	46	0	1	1	1	3	10	0	600	1	67	3	1	1
135030	1	2	3	#NULL!	10	3	1	1	0	0	1	1	39	1	#NULL!	1	1	3	10	0	600	1	65	2	3	3
214021	1	3	2	#NULL!	10	3	1	2	1	0	1	1	29	1	1	1	1	2	9	10	550	0	66	1	2	1
115172	1	2	3	#NULL!	10	3	0	1	0	0	0	1	49	1	1	1	1	3	9	30	570	0	68	3	2	1
134142	1	2	2	#NULL!	10	3	0	2	1	0	1	1	36	1	1	#NULL!	1	1	9	30	570	0	67	1	3	4
114122	1	2	2	#NULL!	10	3	0	1	0	0	0	0	44	1	1	1	1	2	10	10	610	1	68	2	2	3
225164	1	3	3	#NULL!	10	3	0	2	0	0	0	1	48	1	0	1	1	2	9	10	550	0	66	3	1	1
155177	1	2	3	#NULL!	10	3	0	1	0	0	0	0	46	1	0	1	1	#NULL!	9	0	540	0	68	3	5	5
215146	1	3	3	#NULL!	10	2	0	2	0	1	1	0	31	1	1	#NULL!	1	2	10	0	600	1	72	1	2	2
115127	1	2	3	#NULL!	10	2	0	2	1	0	0	1	31	#NULL!	1	1	1	1	10	15	615	1	67	1	1	2
335074	1	1	3	#NULL!	10	2	0	2	1	0	0	1	36	1	1	#NULL!	1	1	8	5	485	0	65	1	3	3
344149	1	1	2	#NULL!	10	2	0	2	0	0	1	1	48	1	1	1	1	3	10	30	630	1	65	3	1	2
224125	1	3	2	#NULL!	10	2	0	3	0	1	1	1	35	0	1	3	1	#NULL!	13	0	780	1	74	1	3	4
134099	1	2	2	#NULL!	10	2	0	1	1	0	0	0	24	0	1	#NULL!	#NULL!	2	9	0	540	0	61	1	3	5
224088	1	3	2	#NULL!	10	2	0	2	0	0	0	0	36	1	1	1	1	#NULL!	10	0	600	1	65	1	2	3
134098	1	2	2	#NULL!	10	2	0	3	0	0	0	1	56	1	1	1	1	1	9	0	540	0	65	3	3	3
315156	1	1	3	#NULL!	10	2	#NULL!	3	1	0	0	1	41	1	1	1	1	3	9	50	590	0	52	2	2	3
134130	1	2	2	#NULL!	10	1	0	3	0	0	0	0	32	1	0	1	#NULL!	3	9	20	560	0	57	1	4	4
114022	1	2	2	#NULL!	10	1	0	2	1	0	1	1	37	1	1	#NULL!	1	2	11	50	710	1	58	1	4	4
344166	1	1	2	#NULL!	10	1	#NULL!	2	0	0	0	1	32	1	1	#NULL!	1	2	10	0	600	1	68	1	2	2
114188	1	2	2	#NULL!	10	1	0	2	0	0	1	1	56	1	1	#NULL!	1	3	8	0	480	0	68	3	1	1
145162	2	2	3	#NULL!	10	2	0	2	1	0	1	1	42	1	0	1	1	1	9	0	540	0	31	2	1	1
145175	2	2	3	#NULL!	10	2	1	1	1	0	1	1	37	1	1	2	1	1	9	0	540	0	51	1	5	3
124092	2	2	2	#NULL!	10	1	1	2	0	1	0	0	42	1	0	1	1	#NULL!	9	0	540	0	59	2	1	2
233145	1	3	1	#NULL!	9	#NULL!	#NULL!	#NULL!	#NULL!	#NULL!	1	1	14	1	#NULL!	#NULL!	0	#NULL!	7	5	425	0	17	1	1	5
133035	1	2	1	#NULL!	9	#NULL!	#NULL!	#NULL!	#NULL!	0	1	1	28	#NULL!	#NULL!	1	0	1	11	41	701	1	58	1	4	2
154159	1	2	2	#NULL!	9	3	1	1	0	0	0	1	14	1	0	1	1	3	10	35	635	1	82	1	2	1
224190	1	3	2	#NULL!	9	3	0	2	1	1	1	1	36	1	1	1	1	3	11	20	680	1	60	1	4	2
114133	1	2	2	#NULL!	9	3	0	1	1	0	0	0	46	1	1	#NULL!	1	2	10	20	620	1	64	3	2	2
134106	1	2	2	#NULL!	9	3	0	2	0	0	0	1	38	1	0	1	0	1	9	1	541	0	60	2	3	2
114069	1	2	2	#NULL!	9	3	0	2	0	0	1	1	46	1	1	#NULL!	1	3	9	17	557	0	68	3	5	5
153143	1	2	1	#NULL!	9	3	1	2	0	0	0	1	47	0	1	1	1	3	10	0	600	1	63	3	1	1
114192	1	2	2	#NULL!	9	3	0	2	#NULL!	0	0	0	52	1	0	#NULL!	1	3	10	5	605	1	51	3	2	2
224178	1	3	2	#NULL!	9	2	0	1	0	0	0	1	14	1	1	#NULL!	1	3	10	0	600	1	66	1	2	2
133036	1	2	1	#NULL!	9	2	0	2	0	0	0	1	32	1	1	1	1	2	9	40	580	0	68	1	3	2
213077	1	3	1	#NULL!	9	2	0	2	1	0	1	1	38	0	1	#NULL!	0	2	#NULL!	#NULL!	#NULL!	#NULL!	46	2	5	4
314193	1	1	2	#NULL!	9	2	0	2	1	0	1	1	50	1	1	#NULL!	1	3	9	20	560	0	68	3	2	4
114201	1	2	2	#NULL!	9	2	0	2	1	0	0	1	49	1	1	1	1	2	11	20	680	1	73	3	1	1
134125	1	2	2	#NULL!	9	1	1	1	#NULL!	0	0	0	33	1	0	1	1	3	10	0	600	1	68	1	1	3
134112	1	2	2	#NULL!	9	1	0	2	0	0	0	1	35	0	1	1	1	3	10	20	620	1	67	1	2	4
114031	1	2	2	#NULL!	9	1	1	2	0	0	1	1	41	1	1	#NULL!	1	3	10	10	610	1	56	2	2	2
134126	1	2	2	#NULL!	9	1	0	2	0	0	0	1	35	0	1	1	1	3	10	19	619	1	64	1	5	5
214161	1	3	2	#NULL!	9	1	1	1	0	0	0	1	31	1	0	3	1	3	9	20	560	0	66	1	2	3
324046	2	1	2	#NULL!	9	3	0	2	0	0	0	1	36	0	0	1	1	3	9	0	540	0	61	1	1	1
324111	2	1	2	#NULL!	9	2	0	2	0	0	1	1	30	1	0	1	1	3	8	0	480	0	37	1	1	3
123017	2	2	1	#NULL!	9	2	1	2	1	0	1	1	48	1	0	2	1	3	10	0	600	1	66	3	5	5
144051	2	2	2	#NULL!	9	1	0	1	0	0	0	0	56	1	0	1	1	3	10	10	610	1	68	3	5	5
133046	1	2	1	#NULL!	8	#NULL!	0	2	0	0	0	1	26	1	1	1	1	3	9	30	570	0	56	1	2	2
133027	1	2	1	#NULL!	8	3	1	2	0	0	0	1	36	1	1	1	1	#NULL!	10	20	620	1	73	1	5	5
134090	1	2	2	#NULL!	8	3	0	2	1	0	0	1	50	1	1	#NULL!	1	3	6	0	360	0	68	3	4	4
133144	1	2	1	#NULL!	8	2	0	2	0	0	1	1	26	1	1	3	0	1	#NULL!	#NULL!	#NULL!	#NULL!	53	1	2	1
233018	1	3	1	#NULL!	8	2	0	3	0	0	0	0	35	0	1	1	1	3	11	12	672	1	61	1	4	4
233098	1	3	1	#NULL!	8	1	1	2	0	1	0	1	43	1	1	1	0	3	10	0	600	1	55	2	4	4
123027	2	2	1	#NULL!	8	3	1	2	1	0	0	0	38	1	1	#NULL!	1	2	9	10	550	0	67	2	5	5
143064	2	2	1	#NULL!	8	3	1	2	1	0	0	1	46	1	1	1	1	3	10	10	610	1	67	3	5	5
143124	2	2	1	#NULL!	8	2	0	3	0	0	0	0	42	1	0	#NULL!	0	3	11	20	680	1	66	2	2	2
115143	1	2	3	#NULL!	#NULL!	3	0	1	0	0	0	0	29	1	0	#NULL!	1	1	10	30	630	1	58	1	2	1
115021	1	2	3	#NULL!	#NULL!	3	0	2	1	0	1	1	29	0	0	1	0	1	9	50	590	0	57	1	4	3
344156	1	1	2	#NULL!	#NULL!	3	1	2	1	0	0	1	31	1	1	1	1	3	9	0	540	0	64	1	2	4
115165	1	2	3	#NULL!	#NULL!	3	0	3	0	0	0	0	50	1	1	1	1	3	9	10	550	0	65	3	3	4
134036	1	2	2	#NULL!	#NULL!	2	0	3	1	0	0	1	31	1	1	1	1	3	10	10	610	1	60	1	3	2
343032	1	1	1	#NULL!	#NULL!	3	0	2	1	1	0	1	29	1	1	#NULL!	0	3	#NULL!	#NULL!	#NULL!	#NULL!	67	1	5	5
343037	1	1	1	#NULL!	#NULL!	1	0	2	1	1	0	1	48	1	1	1	1	2	9	15	555	0	64	3	1	1
124026	2	2	2	#NULL!	#NULL!	#NULL!	#NULL!	#NULL!	0	0	0	0	56	#NULL!	#NULL!	1	1	2	9	20	560	0	68	3	1	1
145111	2	2	3	#NULL!	#NULL!	2	0	2	0	1	0	0	46	1	0	#NULL!	1	3	10	20	620	1	68	3	5	5
324078	2	1	2	#NULL!	#NULL!	2	1	1	1	0	1	1	42	1	1	1	1	2	10	0	600	1	68	2	2	2
333175	1	1	1	1	14	3	1	1	0	0	1	1	39	1	1	1	1	1	8	7	487	0	50	2	1	1
315142	1	1	3	1	13	2	0	3	0	0	0	0	56	1	1	3	1	2	10	10	610	1	68	3	2	2
335046	1	1	3	1	12	3	0	1	1	0	1	1	33	1	1	3	1	2	10	30	630	1	63	1	2	4
155054	1	2	3	1	12	3	0	2	0	1	0	1	34	0	0	1	#NULL!	3	9	30	570	0	51	1	2	1
234081	1	3	2	1	12	3	1	3	1	0	0	1	29	1	1	1	1	2	9	0	540	0	62	1	4	4
134063	1	2	2	1	12	3	0	2	0	0	1	1	32	1	1	1	1	1	5	0	300	0	45	1	3	2
345184	1	1	3	1	12	3	0	2	0	0	0	1	43	1	1	1	1	3	10	4	604	1	54	2	3	3
133227	1	2	3	1	12	2	0	2	0	0	0	0	41	1	1	1	0	2	9	0	540	0	63	2	3	2
315054	1	1	3	1	12	2	0	3	0	1	1	1	39	1	1	1	0	#NULL!	10	1	601	1	47	2	4	4
155184	1	2	3	1	12	2	0	2	0	0	1	1	41	1	1	1	1	2	9	0	540	0	64	2	5	5
225065	1	3	3	1	12	2	0	2	1	0	1	1	43	1	1	1	1	2	9	35	575	0	54	2	3	5
115057	1	2	3	1	12	2	0	2	1	0	1	1	32	1	1	1	1	1	11	25	685	1	58	1	3	4
115052	1	2	3	1	12	2	0	1	0	0	0	0	31	1	1	1	1	3	8	20	500	0	68	1	1	1
335005	1	1	3	1	12	1	0	2	1	0	1	1	31	1	1	1	1	1	9	0	540	0	64	1	3	3
133183	1	2	3	1	12	1	0	1	0	0	0	0	52	1	0	1	1	3	10	47	647	1	68	3	3	2
325142	2	1	3	1	12	3	#NULL!	1	0	0	0	0	56	1	0	1	1	3	9	20	560	0	68	3	1	1
325015	2	1	3	1	12	2	1	1	0	0	0	1	37	1	#NULL!	2	1	3	9	20	560	0	68	1	5	5
325023	2	1	3	1	12	2	0	2	0	0	0	0	38	1	1	#NULL!	1	3	9	30	570	0	68	2	5	5
145100	2	2	3	1	12	2	0	2	0	0	0	0	40	1	1	1	1	3	9	10	550	0	62	2	2	2
145157	2	2	3	1	12	2	1	1	0	0	0	0	41	1	0	1	0	3	10	0	600	1	65	2	2	2
325060	2	1	3	1	12	2	0	2	0	0	0	1	41	1	0	1	1	3	10	0	600	1	66	2	2	2
235080	1	3	3	1	11	#NULL!	0	2	0	0	0	0	23	1	1	#NULL!	1	2	#NULL!	#NULL!	#NULL!	#NULL!	68	1	4	4
115032	1	2	3	1	11	#NULL!	0	3	0	0	1	1	34	1	1	#NULL!	0	2	8	28	508	0	48	1	1	1
115015	1	2	3	1	11	#NULL!	0	2	0	0	1	1	36	1	1	1	1	#NULL!	10	10	610	1	56	1	5	5
335058	1	1	3	1	11	#NULL!	0	3	0	0	1	1	46	1	0	3	1	3	12	0	720	1	68	3	3	3
335140	1	1	3	1	11	#NULL!	1	2	0	0	0	1	41	1	1	1	1	3	8	40	520	0	66	2	5	5
155204	1	2	3	1	11	#NULL!	#NULL!	#NULL!	0	#NULL!	1	1	46	#NULL!	#NULL!	1	1	2	10	0	600	1	63	3	2	2
345087	1	1	3	1	11	3	0	3	0	1	1	1	23	0	1	1	1	3	9	30	570	0	73	1	4	4
155119	1	2	3	1	11	3	0	1	0	0	0	1	44	1	1	1	1	1	9	30	570	0	73	2	3	3
235149	1	3	3	1	11	3	0	2	0	0	0	1	29	1	1	1	1	2	11	10	670	1	61	1	3	3
225162	1	3	3	1	11	3	0	2	1	0	1	1	32	1	1	#NULL!	1	1	10	4	604	1	56	1	3	4
155025	1	2	3	1	11	3	0	2	1	0	0	1	40	1	1	2	1	2	10	20	620	1	55	2	3	3
224096	1	3	2	1	11	3	0	2	1	0	0	1	42	1	0	1	1	3	10	0	600	1	72	2	2	1
315039	1	1	3	1	11	3	0	3	1	0	1	1	39	1	1	1	1	1	10	0	600	1	53	2	5	5
155171	1	2	3	1	11	3	0	1	0	0	0	0	41	1	0	1	1	3	9	30	570	0	68	2	4	2
133254	1	2	3	1	11	3	0	1	0	1	1	1	48	1	1	1	1	2	10	30	630	1	64	3	5	3
225005	1	3	3	1	11	3	0	3	0	1	1	1	48	1	1	#NULL!	0	3	9	59	599	0	59	3	2	3
235105	1	3	3	1	11	3	0	2	0	0	0	0	27	1	1	1	1	3	9	10	550	0	64	1	4	4
155147	1	2	3	1	11	3	0	2	0	0	0	0	22	1	1	1	1	3	10	0	600	1	52	1	2	2
115170	1	2	3	1	11	3	0	2	0	0	1	1	30	1	1	1	1	3	10	0	600	1	57	1	2	2
155125	1	2	3	1	11	3	0	2	1	0	0	1	28	1	0	#NULL!	0	1	10	30	630	1	68	1	3	3
235103	1	3	3	1	11	3	0	2	0	0	1	1	29	0	1	1	1	2	9	0	540	0	51	1	3	5
235038	1	3	3	1	11	3	0	2	1	0	1	1	39	1	1	1	0	2	9	0	540	0	65	2	4	4
225122	1	3	3	1	11	3	0	2	1	0	1	1	32	1	1	3	1	2	10	0	600	1	55	1	2	4
115069	1	2	3	1	11	3	1	1	1	0	1	1	33	1	1	#NULL!	1	3	10	30	630	1	62	1	3	2
235005	1	3	3	1	11	3	0	2	0	0	1	1	28	1	#NULL!	1	#NULL!	3	9	48	588	0	34	1	4	4
235018	1	3	3	1	11	3	1	1	0	0	0	0	37	1	0	#NULL!	0	3	9	0	540	0	61	1	1	2
345177	1	1	3	1	11	3	0	2	1	1	1	1	33	1	1	1	#NULL!	3	10	30	630	1	64	1	5	5
225205	1	3	3	1	11	3	0	1	1	1	0	1	38	1	0	1	1	2	10	20	620	1	54	2	4	2
133222	1	2	3	1	11	3	1	1	0	0	0	1	42	1	1	#NULL!	1	3	9	30	570	0	68	2	1	1
345215	1	1	3	1	11	3	1	2	0	0	1	1	37	1	1	#NULL!	1	2	9	0	540	0	68	1	5	5
115097	1	2	3	1	11	3	1	1	0	0	0	1	37	1	1	#NULL!	1	3	10	20	620	1	66	1	1	2
225179	1	3	3	1	11	3	0	2	1	0	0	1	39	1	1	1	0	3	10	34	634	1	73	2	2	2
135014	1	2	3	1	11	3	1	2	0	0	0	1	40	1	1	1	1	3	10	10	610	1	68	2	4	4
115022	1	2	3	1	11	3	1	1	1	0	1	1	38	1	1	#NULL!	1	1	10	30	630	1	67	2	2	3
344011	1	1	2	1	11	3	0	1	0	1	0	1	39	1	1	1	1	3	11	20	680	1	61	2	3	3
345057	1	1	3	1	11	3	1	1	0	0	1	1	39	1	1	2	1	3	10	1	601	1	61	2	1	2
335147	1	1	3	1	11	3	0	2	0	0	1	1	48	1	0	1	1	3	9	0	540	0	67	3	1	2
155038	1	2	3	1	11	3	0	1	1	0	1	1	35	1	1	1	1	3	10	0	600	1	70	1	1	4
133269	1	2	3	1	11	3	0	2	0	0	1	1	30	1	1	#NULL!	1	2	9	49	589	0	49	1	1	3
345154	1	1	3	1	11	3	0	2	0	0	0	0	44	1	0	1	1	3	9	29	569	0	58	2	1	1
115089	1	2	3	1	11	3	1	1	0	0	0	0	34	1	1	1	1	3	10	0	600	1	68	1	2	2
215047	1	3	3	1	11	3	0	2	0	0	0	1	35	1	1	2	1	3	9	30	570	0	63	1	3	4
215031	1	3	3	1	11	3	1	2	1	0	0	1	38	1	1	#NULL!	1	3	10	0	600	1	68	2	3	2
335019	1	1	3	1	11	3	1	1	0	0	0	1	38	1	0	#NULL!	1	3	12	30	750	1	68	2	5	5
315062	1	1	3	1	11	3	1	2	1	0	0	1	42	1	1	#NULL!	1	3	9	20	560	0	68	2	3	2
345025	1	1	3	1	11	3	1	1	0	0	0	1	39	1	1	1	1	3	10	5	605	1	67	2	2	1
155032	1	2	3	1	11	3	1	2	0	0	0	1	28	1	1	1	1	2	10	10	610	1	62	1	2	1
345082	1	1	3	1	11	3	0	2	0	0	1	1	32	1	1	1	0	3	10	0	600	1	66	1	5	5
315082	1	1	3	1	11	3	0	2	0	0	0	1	38	1	1	#NULL!	1	3	10	9	609	1	68	2	4	3
155013	1	2	3	1	11	3	0	3	0	0	1	1	33	1	0	#NULL!	1	2	10	0	600	1	63	1	1	5
215103	1	3	3	1	11	3	0	3	0	1	1	1	33	1	1	1	0	2	9	30	570	0	63	1	3	2
225045	1	3	3	1	11	3	1	2	0	0	1	1	36	1	1	1	1	2	9	20	560	0	61	1	3	2
155136	1	2	3	1	11	3	#NULL!	#NULL!	0	0	0	0	37	1	0	1	1	3	11	25	685	1	69	1	2	3
115108	1	2	3	1	11	3	0	1	0	1	0	1	45	1	0	1	1	2	10	10	610	1	67	3	3	2
345180	1	1	3	1	11	3	1	1	0	0	1	1	35	1	0	2	1	2	9	20	560	0	68	1	5	5
215156	1	3	3	1	11	3	1	2	1	0	0	1	39	1	1	1	1	3	10	0	600	1	68	2	3	3
235020	1	3	3	1	11	3	1	2	0	0	0	1	38	1	0	1	1	3	8	20	500	0	71	2	3	3
115159	1	2	3	1	11	3	0	2	1	0	1	1	41	1	1	1	1	2	10	10	610	1	51	2	2	2
345110	1	1	3	1	11	3	1	1	0	0	0	1	41	1	1	1	1	2	9	25	565	0	64	2	2	1
225166	1	3	3	1	11	3	1	1	0	0	0	1	40	1	1	1	1	3	9	0	540	0	57	2	2	3
115137	1	2	3	1	11	3	0	2	0	0	0	1	43	1	0	1	0	3	9	45	585	0	65	2	2	2
155015	1	2	3	1	11	3	0	2	0	0	1	1	40	1	#NULL!	#NULL!	1	1	10	0	600	1	47	2	2	2
314061	1	1	2	1	11	3	1	1	1	0	0	1	40	1	1	#NULL!	1	2	11	10	670	1	68	2	1	3
315109	1	1	3	1	11	3	0	2	0	0	0	1	38	1	0	1	1	3	10	5	605	1	58	2	3	4
315075	1	1	3	1	11	3	0	2	1	0	1	1	41	1	1	1	1	3	9	0	540	0	66	2	4	4
235045	1	3	3	1	11	3	0	3	0	0	0	1	47	1	1	1	1	3	11	27	687	1	56	3	2	3
155095	1	2	3	1	11	3	0	1	0	0	0	0	35	1	0	1	1	3	9	0	540	0	66	1	2	2
235137	1	3	3	1	11	3	0	2	1	0	0	0	43	1	1	1	0	3	9	47	587	0	63	2	4	3
225040	1	3	3	1	11	3	0	2	1	0	1	1	46	1	1	#NULL!	1	2	9	0	540	0	59	3	2	3
335110	1	1	3	1	11	3	1	1	1	1	0	1	45	1	1	#NULL!	1	2	8	50	530	0	65	3	1	1
154063	1	2	2	1	11	3	0	2	1	0	0	1	47	1	1	1	0	1	10	10	610	1	56	3	2	3
155134	1	2	3	1	11	3	0	2	0	0	0	0	47	1	0	1	0	3	11	0	660	1	67	3	2	2
115110	1	2	3	1	11	3	0	2	0	0	1	1	42	1	1	#NULL!	1	2	10	0	600	1	67	2	2	2
315136	1	1	3	1	11	3	0	3	0	0	0	0	33	0	1	1	1	3	9	0	540	0	64	1	5	5
215029	1	3	3	1	11	3	0	2	0	0	1	1	33	1	1	#NULL!	0	1	9	49	589	0	65	1	4	4
115115	1	2	3	1	11	3	0	2	0	0	1	1	43	1	1	1	1	2	8	30	510	0	68	2	5	5
225139	1	3	3	1	11	3	0	1	0	1	0	0	39	1	1	1	1	3	9	20	560	0	60	2	2	1
115168	1	2	3	1	11	3	0	2	0	0	1	1	42	1	1	#NULL!	1	3	10	0	600	1	68	2	3	3
155123	1	2	3	1	11	3	1	2	0	0	1	1	43	1	1	#NULL!	1	3	10	20	620	1	60	2	2	3
235029	1	3	3	1	11	3	1	1	1	0	1	1	43	1	1	1	1	3	9	30	570	0	67	2	4	4
115123	1	2	3	1	11	3	1	2	1	0	1	1	43	1	1	1	1	2	10	30	630	1	68	2	4	4
235058	1	3	3	1	11	3	1	1	0	0	0	1	48	1	1	1	1	2	9	45	585	0	56	3	3	3
225002	1	3	3	1	11	3	1	1	0	1	1	1	50	1	1	1	0	1	10	25	625	1	63	3	3	3
225087	1	3	3	1	11	3	0	1	0	0	0	1	36	1	1	#NULL!	1	2	10	30	630	1	68	1	3	2
215003	1	3	3	1	11	3	1	1	1	0	0	0	40	1	1	#NULL!	1	2	10	5	605	1	68	2	2	2
235024	1	3	3	1	11	3	0	2	#NULL!	0	0	1	34	1	1	1	1	3	10	20	620	1	53	1	4	4
345040	1	1	3	1	11	3	0	1	0	0	0	1	48	1	1	#NULL!	1	2	10	33	633	1	67	3	2	1
345227	1	1	3	1	11	3	0	2	0	0	0	1	39	1	1	#NULL!	1	#NULL!	9	0	540	0	68	2	1	1
133177	1	2	3	1	11	3	1	1	0	1	1	1	43	1	1	1	0	3	10	0	600	1	58	2	2	2
345124	1	1	3	1	11	3	0	2	0	0	0	0	50	1	1	#NULL!	1	3	10	5	605	1	73	3	2	2
225013	1	3	3	1	11	3	0	1	1	1	0	1	41	1	0	1	1	2	10	30	630	1	59	2	3	2
133217	1	2	3	1	11	3	1	1	0	0	0	0	41	1	1	1	0	3	10	5	605	1	62	2	3	3
335137	1	1	3	1	11	3	1	1	0	0	0	0	47	1	1	1	1	3	9	10	550	0	67	3	1	1
155157	1	2	3	1	11	3	1	1	0	0	1	1	40	1	1	1	1	1	9	30	570	0	73	2	2	4
225213	1	3	3	1	11	3	1	1	0	0	0	1	48	1	1	#NULL!	1	3	10	0	600	1	67	3	1	1
345037	1	1	3	1	11	3	1	1	0	0	1	1	45	1	1	1	1	2	11	25	685	1	57	3	2	2
135041	1	2	3	1	11	3	0	2	0	0	1	1	43	#NULL!	1	1	#NULL!	1	9	20	560	0	53	2	3	3
345029	1	1	3	1	11	3	1	1	1	0	0	1	51	1	1	#NULL!	1	3	10	5	605	1	68	3	1	1
345164	1	1	3	1	11	3	1	1	1	0	0	1	53	1	1	#NULL!	1	2	9	30	570	0	68	3	2	2
345189	1	1	3	1	11	3	0	2	1	0	1	1	48	1	1	1	1	2	11	0	660	1	62	3	1	1
214005	1	3	2	1	11	3	0	2	1	0	1	1	51	#NULL!	1	1	1	3	10	30	630	1	65	3	1	1
133237	1	2	3	1	11	3	1	1	1	1	1	1	50	1	1	#NULL!	0	2	9	30	570	0	65	3	2	2
133242	1	2	3	1	11	3	1	1	0	0	0	0	53	1	1	1	#NULL!	3	11	30	690	1	59	3	2	2
335083	1	1	3	1	11	3	0	3	0	0	0	1	33	1	1	#NULL!	1	2	10	0	600	1	51	1	1	1
215018	1	3	3	1	11	3	0	2	0	0	0	0	26	1	0	1	1	2	9	20	560	0	68	1	2	2
344062	1	1	2	1	11	3	1	2	0	0	0	1	39	1	1	#NULL!	1	3	10	20	620	1	63	2	1	1
345208	1	1	3	1	11	3	1	1	0	0	0	0	32	1	1	1	1	3	11	0	660	1	62	1	1	1
135013	1	2	3	1	11	3	0	2	0	0	0	0	36	1	1	1	1	3	10	35	635	1	67	1	1	5
345135	1	1	3	1	11	3	1	2	1	0	0	0	42	1	1	1	1	3	10	20	620	1	68	2	2	2
135012	1	2	3	1	11	3	0	2	0	0	0	0	43	1	0	1	1	3	11	40	700	1	62	2	3	3
315066	1	1	3	1	11	3	0	2	0	0	0	0	36	1	0	1	0	3	10	0	600	1	66	1	3	3
235120	1	3	3	1	11	3	0	2	0	0	0	1	31	1	1	1	1	3	10	0	600	1	54	1	3	3
115109	1	2	3	1	11	3	1	1	0	0	1	1	33	1	1	#NULL!	1	2	10	10	610	1	61	1	2	2
335174	1	1	3	1	11	3	1	2	1	0	0	1	43	1	1	1	1	3	9	0	540	0	68	2	3	3
115031	1	2	3	1	11	3	0	1	0	0	0	1	43	1	0	1	1	3	9	30	570	0	56	2	1	1
115133	1	2	3	1	11	3	0	1	0	0	0	1	40	1	0	#NULL!	0	2	9	20	560	0	62	2	3	3
315145	1	1	3	1	11	3	1	1	1	0	0	1	42	1	1	#NULL!	0	1	10	30	630	1	67	2	3	2
133218	1	2	3	1	11	3	0	2	0	0	0	1	48	1	1	2	1	2	10	10	610	1	68	3	3	2
115028	1	2	3	1	11	3	1	2	1	0	0	1	50	1	1	1	1	2	9	20	560	0	61	3	4	3
235061	1	3	3	1	11	3	0	2	0	0	1	1	34	1	1	1	1	3	10	10	610	1	73	1	4	3
115193	1	2	3	1	11	3	0	1	0	0	0	0	45	1	0	#NULL!	#NULL!	3	11	25	685	1	68	3	2	2
345174	1	1	3	1	11	3	1	1	0	0	0	1	43	1	1	1	1	3	10	0	600	1	68	2	2	2
235007	1	3	3	1	11	3	0	3	0	0	1	1	30	0	0	1	1	3	9	40	580	0	49	1	4	4
155014	1	2	3	1	11	3	0	2	0	0	0	0	42	1	0	1	1	3	10	30	630	1	64	2	2	2
155201	1	2	3	1	11	3	#NULL!	#NULL!	1	1	0	1	43	#NULL!	1	1	1	1	11	3	663	1	65	2	1	4
115129	1	2	3	1	11	3	0	1	0	1	0	1	32	1	0	1	1	3	10	0	600	1	53	1	2	2
235037	1	3	3	1	11	3	1	2	1	0	1	1	36	1	1	1	1	2	8	0	480	0	65	1	3	5
315079	1	1	3	1	11	3	1	1	0	0	0	1	41	1	1	1	1	3	9	40	580	0	57	2	4	4
115126	1	2	3	1	11	3	0	1	1	0	1	1	44	1	1	1	0	3	10	10	610	1	68	2	1	2
315005	1	1	3	1	11	3	0	1	1	0	1	1	41	1	1	#NULL!	1	2	9	30	570	0	57	2	2	1
345044	1	1	3	1	11	3	1	1	0	0	0	0	40	1	1	1	1	3	8	30	510	0	68	2	1	3
315031	1	1	3	1	11	3	0	1	0	0	0	0	42	1	1	1	1	3	11	30	690	1	68	2	3	2
133232	1	2	3	1	11	3	0	2	0	0	1	1	39	1	1	1	0	3	9	40	580	0	68	2	3	3
115103	1	2	3	1	11	3	0	1	0	1	0	0	43	1	0	#NULL!	1	2	11	30	690	1	65	2	2	2
315111	1	1	3	1	11	3	0	2	0	0	0	0	45	1	0	1	1	3	9	5	545	0	68	3	3	3
235098	1	3	3	1	11	3	0	2	0	0	0	0	48	1	1	1	1	1	9	29	569	0	68	3	3	4
155155	1	2	3	1	11	3	1	1	0	0	0	0	45	1	0	1	1	2	10	0	600	1	68	3	3	3
215127	1	3	3	1	11	3	0	2	0	0	0	0	40	1	#NULL!	#NULL!	1	3	10	30	630	1	68	2	2	2
315134	1	1	3	1	11	3	0	2	0	1	0	1	46	1	0	1	1	3	11	40	700	1	63	3	3	3
133236	1	2	3	1	11	3	0	2	0	0	1	1	43	1	1	1	#NULL!	1	9	30	570	0	50	2	2	2
115189	1	2	3	1	11	3	1	1	0	0	0	0	50	1	0	1	1	2	9	29	569	0	68	3	2	3
215134	1	3	3	1	11	3	0	1	0	0	0	1	42	1	1	1	0	1	10	25	625	1	59	2	1	1
215122	1	3	3	1	11	3	0	3	0	0	0	1	42	1	1	1	1	1	9	41	581	0	68	2	3	3
133250	1	2	3	1	11	3	0	3	1	0	0	1	47	#NULL!	1	1	1	3	9	13	553	0	67	3	1	1
345129	1	1	3	1	11	3	1	2	0	0	0	1	39	1	1	1	1	1	10	0	600	1	64	2	5	5
225023	1	3	3	1	11	3	1	2	0	0	0	1	40	1	1	#NULL!	1	2	10	30	630	1	68	2	2	5
215093	1	3	3	1	11	3	0	1	1	0	1	1	42	1	1	#NULL!	1	1	9	5	545	0	56	2	2	4
345148	1	1	3	1	11	3	1	1	#NULL!	0	0	1	42	1	1	1	0	1	9	15	555	0	69	2	2	2
133255	1	2	3	1	11	3	1	2	0	0	1	1	48	1	0	1	1	3	10	20	620	1	53	3	3	3
133277	1	2	3	1	11	3	1	1	0	1	0	1	44	1	1	1	1	2	10	20	620	1	60	2	1	4
235074	1	3	3	1	11	3	1	2	0	1	1	1	49	1	1	1	0	2	9	0	540	0	57	3	3	3
155130	1	2	3	1	11	3	0	2	0	1	0	0	53	1	#NULL!	#NULL!	1	#NULL!	9	0	540	0	68	3	2	1
225197	1	3	3	1	11	3	0	2	0	0	0	0	44	1	1	1	1	3	10	0	600	1	67	2	1	1
155108	1	2	3	1	11	3	1	1	0	0	0	1	42	1	1	1	1	3	9	32	572	0	60	2	3	4
155160	1	2	3	1	11	3	0	2	0	0	0	0	40	1	0	#NULL!	0	3	10	0	600	1	68	2	3	4
335106	1	1	3	1	11	3	0	2	0	0	0	1	39	1	1	#NULL!	1	3	10	5	605	1	67	2	2	2
315101	1	1	3	1	11	3	0	2	0	0	0	0	39	1	0	1	1	2	11	0	660	1	57	2	2	4
335062	1	1	3	1	11	3	0	2	0	0	0	0	43	1	0	#NULL!	1	2	10	0	600	1	68	2	5	5
314102	1	1	2	1	11	3	1	1	0	0	0	0	43	1	0	1	1	3	7	0	420	0	67	2	3	4
315043	1	1	3	1	11	3	0	1	0	0	0	0	41	1	1	1	1	3	11	30	690	1	51	2	2	2
315105	1	1	3	1	11	3	1	1	0	0	0	0	41	1	0	1	1	3	10	0	600	1	68	2	1	1
315067	1	1	3	1	11	3	1	1	0	1	0	1	44	1	1	#NULL!	0	#NULL!	10	0	600	1	68	2	2	2
135018	1	2	3	1	11	3	0	1	0	0	1	1	42	1	1	#NULL!	1	3	9	0	540	0	62	2	1	2
335050	1	1	3	1	11	3	1	1	0	0	0	0	46	1	1	#NULL!	1	3	9	20	560	0	68	3	1	1
315023	1	1	3	1	11	3	1	1	0	0	0	1	47	1	1	#NULL!	1	3	10	0	600	1	64	3	3	4
315016	1	1	3	1	11	3	0	1	0	0	0	1	47	1	1	1	1	2	9	30	570	0	65	3	5	5
345173	1	1	3	1	11	3	1	1	1	0	1	1	43	1	#NULL!	#NULL!	1	2	10	0	600	1	68	2	2	4
335056	1	1	3	1	11	3	1	1	0	0	0	0	51	1	1	#NULL!	1	3	10	40	640	1	68	3	3	3
155139	1	2	3	1	11	3	0	2	0	0	0	1	48	1	1	1	1	3	10	30	630	1	68	3	1	1
335102	1	1	3	1	11	3	1	1	0	0	0	1	43	1	0	1	1	3	9	30	570	0	68	2	2	2
155156	1	2	3	1	11	3	1	1	0	1	0	1	41	1	0	#NULL!	1	2	9	30	570	0	67	2	2	1
155068	1	2	3	1	11	3	0	2	0	0	0	1	46	1	1	1	1	3	11	30	690	1	61	3	2	2
115144	1	2	3	1	11	3	0	2	0	0	1	0	52	1	0	#NULL!	1	2	11	30	690	1	68	3	2	2
345058	1	1	3	1	11	3	1	2	0	0	0	0	53	1	1	1	1	2	11	10	670	1	68	3	3	3
155057	1	2	3	1	11	3	0	2	0	0	0	0	47	1	0	#NULL!	1	2	11	30	690	1	60	3	5	1
235100	1	3	3	1	11	3	1	1	0	1	0	0	48	1	0	#NULL!	1	3	11	15	675	1	68	3	1	1
345101	1	1	3	1	11	3	1	2	1	0	1	1	46	1	1	1	1	#NULL!	10	0	600	1	64	3	5	5
345019	1	1	3	1	11	3	1	2	0	0	0	1	51	1	1	1	1	3	7	30	450	0	66	3	2	5
315069	1	1	3	1	11	3	1	1	0	0	0	0	51	1	1	1	0	3	10	30	630	1	66	3	2	2
225036	1	3	3	1	11	3	0	3	1	1	0	1	45	1	1	1	1	3	9	0	540	0	68	3	4	3
155088	1	2	3	1	11	3	0	1	0	0	0	0	52	1	1	1	1	2	10	0	600	1	68	3	2	2
235028	1	3	3	1	11	3	1	1	0	0	0	0	50	1	1	2	1	2	10	20	620	1	68	3	3	3
345219	1	1	3	1	11	3	0	2	0	0	1	1	53	1	1	#NULL!	1	2	10	0	600	1	63	3	3	3
133231	1	2	3	1	11	3	0	1	0	0	0	0	54	1	1	#NULL!	1	2	11	30	690	1	64	3	1	2
345115	1	1	3	1	11	3	0	1	0	0	0	1	55	1	0	1	1	3	11	0	660	1	68	3	2	2
325006	1	1	1	1	11	3	1	2	0	1	0	0	49	1	1	#NULL!	1	3	10	30	630	1	68	3	2	2
155042	1	2	3	1	11	3	0	3	0	1	0	0	52	1	1	1	0	1	10	10	610	1	68	3	2	2
155094	1	2	3	1	11	3	0	2	0	0	0	0	54	1	0	#NULL!	1	3	11	30	690	1	68	3	2	2
335114	1	1	3	1	11	3	1	1	0	0	0	0	53	1	1	1	1	2	9	40	580	0	64	3	2	3
335018	1	1	3	1	11	3	1	1	1	0	1	1	50	1	1	#NULL!	1	3	8	0	480	0	68	3	1	1
315146	1	1	3	1	11	3	0	2	0	0	0	1	54	1	1	3	1	3	10	0	600	1	#NULL!	3	4	4
335153	1	1	3	1	11	3	1	2	0	0	0	0	55	1	0	1	1	3	9	20	560	0	67	3	1	1
335025	1	1	3	1	11	3	1	1	0	0	1	1	56	1	1	3	1	2	8	30	510	0	63	3	1	1
345109	1	1	3	1	11	3	0	2	0	0	1	1	56	1	#NULL!	#NULL!	1	3	9	10	550	0	68	3	1	2
335172	1	1	3	1	11	3	1	1	0	1	0	1	56	1	0	#NULL!	1	3	10	20	620	1	68	3	5	5
135017	1	2	3	1	11	3	0	2	0	0	0	0	56	1	1	1	1	1	11	10	670	1	68	3	2	2
235030	1	3	3	1	11	3	0	2	0	0	0	0	56	1	0	1	1	3	10	0	600	1	68	3	1	1
115192	1	2	3	1	11	3	1	1	0	0	0	0	56	1	1	1	1	3	9	20	560	0	68	3	3	3
133229	1	2	3	1	11	3	1	1	0	0	0	0	56	1	1	#NULL!	1	3	10	20	620	1	68	3	1	1
335086	1	1	3	1	11	3	1	1	0	0	0	0	56	1	0	#NULL!	1	3	9	0	540	0	68	3	1	1
214080	1	3	2	1	11	2	1	2	0	0	1	1	20	1	0	#NULL!	1	1	10	0	600	1	52	1	1	1
345179	1	1	3	1	11	2	0	2	1	1	1	1	20	0	1	1	1	3	10	20	620	1	67	1	2	2
133220	1	2	3	1	11	2	0	3	1	0	1	1	29	1	1	1	1	3	10	30	630	1	55	1	3	4
235062	1	3	3	1	11	2	0	2	0	0	0	0	18	1	0	1	1	2	11	0	660	1	77	1	4	4
235013	1	3	3	1	11	2	0	3	1	1	1	1	28	1	0	2	0	1	8	20	500	0	62	1	5	5
343019	1	1	1	1	11	2	0	2	1	0	1	1	22	1	1	1	1	2	9	20	560	0	66	1	3	5
235144	1	3	3	1	11	2	0	2	0	0	0	0	26	1	1	2	1	#NULL!	10	10	610	1	60	1	3	4
234179	1	3	2	1	11	2	0	2	0	0	1	1	37	1	1	1	1	3	10	30	630	1	65	1	1	1
133259	1	2	3	1	11	2	0	2	#NULL!	0	0	1	24	1	1	#NULL!	1	3	9	0	540	0	60	1	5	3
225199	1	3	3	1	11	2	0	2	0	0	1	1	34	1	0	1	1	2	10	0	600	1	68	1	3	3
345140	1	1	3	1	11	2	0	2	0	0	1	1	29	0	1	1	0	2	9	15	555	0	51	1	1	3
215056	1	3	3	1	11	2	0	3	1	0	1	1	28	0	1	1	1	2	10	20	620	1	52	1	3	2
135024	1	2	3	1	11	2	0	1	0	0	1	1	37	1	1	1	1	2	10	0	600	1	86	1	4	4
345147	1	1	3	1	11	2	0	1	0	0	1	1	32	1	1	3	1	2	10	0	600	1	63	1	1	5
155189	1	2	3	1	11	2	0	2	0	0	0	1	26	1	1	1	1	1	9	0	540	0	70	1	5	5
315140	1	1	3	1	11	2	0	3	1	0	0	1	25	1	1	2	0	1	9	0	540	0	65	1	3	4
345225	1	1	3	1	11	2	1	1	0	0	1	1	28	1	1	#NULL!	0	2	9	30	570	0	59	1	3	3
315045	1	1	3	1	11	2	1	1	1	0	1	1	27	1	1	1	#NULL!	2	10	20	620	1	63	1	2	4
155101	1	2	3	1	11	2	0	2	0	0	0	0	32	1	1	1	1	3	11	30	690	1	68	1	2	2
115151	1	2	3	1	11	2	0	2	0	1	0	0	27	1	1	#NULL!	1	3	9	10	550	0	61	1	5	5
215130	1	3	3	1	11	2	0	1	1	0	1	1	28	1	1	1	1	2	10	20	620	1	67	1	3	2
115068	1	2	3	1	11	2	0	2	1	0	0	1	28	1	1	1	1	1	10	10	610	1	50	1	4	3
215133	1	3	3	1	11	2	0	2	1	0	0	1	29	1	1	1	0	3	10	10	610	1	55	1	4	3
215155	1	3	3	1	11	2	0	3	0	0	0	0	26	1	1	1	1	3	10	5	605	1	51	1	2	3
235127	1	3	3	1	11	2	1	2	1	1	0	0	29	1	0	1	1	#NULL!	10	55	655	1	44	1	4	4
115191	1	2	3	1	11	2	0	2	1	0	0	1	32	1	1	#NULL!	1	1	9	30	570	0	67	1	1	2
345107	1	1	3	1	11	2	1	2	0	0	0	1	31	1	1	1	1	3	9	20	560	0	68	1	2	3
234174	1	3	2	1	11	2	0	1	1	0	0	0	31	1	1	1	0	3	9	30	570	0	68	1	5	5
155016	1	2	3	1	11	2	0	3	0	0	0	1	38	1	1	1	1	1	9	0	540	0	61	2	2	2
215160	1	3	3	1	11	2	1	1	0	0	0	0	37	1	0	1	1	3	10	10	610	1	68	1	3	3
225141	1	3	3	1	11	2	0	2	0	0	1	1	39	1	1	#NULL!	1	3	9	0	540	0	54	2	2	2
315125	1	1	3	1	11	2	0	2	1	0	1	1	31	1	1	1	1	2	10	0	600	1	55	1	4	4
215070	1	3	3	1	11	2	0	3	1	0	1	1	28	1	1	1	1	1	8	30	510	0	56	1	2	3
225219	1	3	3	1	11	2	0	2	1	1	0	1	29	1	1	2	1	1	9	30	570	0	58	1	3	5
215149	1	3	3	1	11	2	0	2	0	0	1	1	32	1	1	#NULL!	1	3	11	25	685	1	46	1	2	3
133166	1	2	3	1	11	2	0	2	0	0	0	0	33	1	1	1	0	3	10	30	630	1	65	1	3	4
115122	1	2	3	1	11	2	0	2	0	0	0	0	34	1	1	1	1	3	9	50	590	0	65	1	2	3
115116	1	2	3	1	11	2	0	2	0	0	1	1	40	1	0	1	1	3	9	0	540	0	55	2	3	1
315021	1	1	3	1	11	2	0	2	1	0	1	1	29	1	1	2	0	2	9	1	541	0	68	1	2	2
133203	1	2	3	1	11	2	0	2	0	0	1	1	35	1	1	1	1	2	9	10	550	0	67	1	3	3
315074	1	1	3	1	11	2	0	1	1	0	1	1	40	1	1	1	0	3	10	30	630	1	68	2	4	4
115136	1	2	3	1	11	2	0	2	0	0	1	1	39	1	1	#NULL!	1	2	10	30	630	1	50	2	2	2
315108	1	1	3	1	11	2	0	3	0	1	0	0	31	1	1	#NULL!	0	3	10	0	600	1	61	1	2	2
225195	1	3	3	1	11	2	0	2	0	0	1	1	48	1	1	1	1	2	10	10	610	1	66	3	2	3
225175	1	3	3	1	11	2	0	2	1	0	1	1	42	1	1	1	1	3	9	30	570	0	61	2	2	3
115039	1	2	3	1	11	2	1	1	1	0	0	1	41	1	1	1	1	3	9	0	540	0	66	2	2	3
345042	1	1	3	1	11	2	0	2	0	1	1	1	45	1	0	1	1	1	9	25	565	0	67	3	1	2
135008	1	2	3	1	11	2	0	1	0	0	1	1	43	1	1	#NULL!	#NULL!	2	10	5	605	1	70	2	1	1
215141	1	3	3	1	11	2	0	1	0	0	0	1	26	1	0	1	1	3	10	0	600	1	68	1	3	3
215090	1	3	3	1	11	2	0	2	1	1	1	1	28	1	1	#NULL!	1	1	8	30	510	0	45	1	1	1
235052	1	3	3	1	11	2	0	1	0	1	1	1	33	1	1	#NULL!	1	2	10	40	640	1	58	1	3	3
155141	1	2	3	1	11	2	0	3	1	0	1	1	35	1	1	#NULL!	0	1	11	0	660	1	66	1	4	1
235153	1	3	3	1	11	2	0	3	0	0	0	1	33	1	0	2	1	3	9	20	560	0	59	1	2	3
315130	1	1	3	1	11	2	0	2	0	0	0	0	31	1	1	1	1	1	10	0	600	1	59	1	1	1
345125	1	1	3	1	11	2	0	3	1	0	1	1	36	1	1	2	1	2	9	10	550	0	60	1	5	5
155111	1	2	3	1	11	2	0	3	1	0	1	1	28	1	1	#NULL!	1	1	10	0	600	1	64	1	2	2
215121	1	3	3	1	11	2	0	2	1	0	1	0	29	1	1	1	1	2	10	29	629	1	65	1	1	2
214115	1	3	2	1	11	2	0	3	0	0	1	1	36	1	1	#NULL!	0	#NULL!	10	0	600	1	44	1	5	4
335012	1	1	3	1	11	2	0	1	1	0	0	1	37	1	1	1	0	3	9	0	540	0	68	1	2	3
215054	1	3	3	1	11	2	0	3	0	1	1	1	28	1	1	1	0	2	11	40	700	1	55	1	2	3
225220	1	3	3	1	11	2	1	1	1	0	1	1	33	1	1	1	1	1	9	0	540	0	62	1	2	3
315026	1	1	3	1	11	2	1	1	0	0	1	0	34	1	0	#NULL!	1	3	11	30	690	1	64	1	5	1
225171	1	3	3	1	11	2	0	2	0	0	0	0	33	1	1	1	1	3	10	0	600	1	60	1	3	3
235150	1	3	3	1	11	2	0	2	0	0	0	1	33	1	0	2	1	1	9	10	550	0	69	1	3	4
215030	1	3	3	1	11	2	0	2	0	0	1	1	38	1	1	1	1	3	9	30	570	0	56	2	2	3
225161	1	3	3	1	11	2	0	2	1	0	1	1	40	1	1	1	1	3	9	54	594	0	61	2	2	4
135045	1	2	3	1	11	2	0	2	0	0	1	1	35	1	1	1	1	2	10	10	610	1	73	1	3	3
335021	1	1	3	1	11	2	1	2	1	0	1	1	40	1	1	#NULL!	1	3	10	10	610	1	64	2	3	3
215015	1	3	3	1	11	2	0	1	0	0	0	0	41	1	0	1	1	3	10	10	610	1	69	2	3	3
345130	1	1	3	1	11	2	0	2	1	1	1	1	43	1	1	#NULL!	1	3	10	30	630	1	68	2	1	1
315008	1	1	3	1	11	2	0	2	0	0	0	1	41	1	1	#NULL!	1	3	9	30	570	0	67	2	3	4
335118	1	1	3	1	11	2	1	1	0	0	0	1	47	1	1	#NULL!	1	3	9	35	575	0	68	3	1	1
225085	1	3	3	1	11	2	1	3	0	0	0	1	33	1	1	1	1	3	9	20	560	0	58	1	5	5
345223	1	1	3	1	11	2	0	2	0	0	0	1	35	1	1	1	1	3	10	0	600	1	65	1	3	3
215034	1	3	3	1	11	2	0	1	0	0	0	0	32	1	1	1	1	3	10	10	610	1	58	1	3	3
155158	1	2	3	1	11	2	0	3	#NULL!	1	1	1	31	1	1	1	#NULL!	1	10	13	613	1	67	1	5	5
225120	1	3	3	1	11	2	0	2	0	0	0	1	36	1	1	1	1	3	10	0	600	1	68	1	5	5
335027	1	1	3	1	11	2	1	1	1	0	1	1	35	1	1	#NULL!	1	3	10	30	630	1	61	1	3	2
335161	1	1	3	1	11	2	1	1	1	0	0	1	41	1	0	#NULL!	1	3	9	0	540	0	68	2	1	3
315025	1	1	3	1	11	2	0	2	0	0	0	1	34	1	1	1	1	2	11	10	670	1	65	1	5	5
335068	1	1	3	1	11	2	1	1	0	0	1	1	48	1	1	1	1	3	8	50	530	0	64	3	2	2
115003	1	2	3	1	11	2	1	1	0	0	0	1	44	1	1	1	1	3	10	20	620	1	59	2	1	2
315072	1	1	3	1	11	2	1	1	1	0	0	0	39	1	1	1	0	3	11	25	685	1	65	2	2	2
345030	1	1	3	1	11	2	1	2	1	0	0	1	45	1	1	#NULL!	1	3	10	0	600	1	65	3	2	2
135007	1	2	3	1	11	2	0	2	0	0	0	1	38	1	1	#NULL!	1	2	10	20	620	1	73	2	2	4
225181	1	3	3	1	11	2	1	1	0	0	1	1	48	1	1	#NULL!	1	3	10	10	610	1	56	3	2	2
235041	1	3	3	1	11	2	0	2	1	0	0	0	27	1	0	2	1	3	10	0	600	1	67	1	5	5
225053	1	3	3	1	11	2	0	2	0	0	0	1	40	#NULL!	1	1	1	2	10	30	630	1	56	2	3	3
215077	1	3	3	1	11	2	0	2	1	0	0	1	42	1	1	1	1	2	10	40	640	1	64	2	3	3
115146	1	2	3	1	11	2	0	2	0	1	0	0	39	1	1	#NULL!	1	3	9	10	550	0	65	2	3	2
155172	1	2	3	1	11	2	0	2	0	0	1	0	37	1	1	1	1	3	8	22	502	0	64	1	3	3
115101	1	2	3	1	11	2	0	2	1	0	0	1	39	1	1	#NULL!	0	3	9	40	580	0	65	2	5	5
155140	1	2	3	1	11	2	0	2	0	0	0	1	52	1	1	1	1	2	9	30	570	0	68	3	2	2
115102	1	2	3	1	11	2	1	2	0	0	1	1	43	1	1	#NULL!	1	3	9	5	545	0	68	2	4	2
215028	1	3	3	1	11	2	0	2	1	0	0	1	46	1	1	#NULL!	1	1	11	10	670	1	68	3	4	2
155035	1	2	3	1	11	2	1	1	0	0	0	1	48	1	1	1	1	3	9	10	550	0	66	3	3	4
155103	1	2	3	1	11	2	0	3	0	0	0	0	37	1	1	#NULL!	0	3	11	0	660	1	59	1	2	1
225074	1	3	3	1	11	2	0	2	1	0	1	1	45	1	1	1	1	2	9	15	555	0	62	3	3	4
225129	1	3	3	1	11	2	1	2	0	0	0	1	44	1	1	1	1	3	9	0	540	0	65	2	3	3
215104	1	3	3	1	11	2	1	2	0	0	0	1	48	1	1	#NULL!	1	2	8	0	480	0	62	3	2	2
155186	1	2	3	1	11	2	1	1	0	0	1	1	44	1	1	2	0	3	10	10	610	1	65	2	3	3
345102	1	1	3	1	11	2	0	2	0	1	0	1	42	1	1	#NULL!	1	2	9	50	590	0	60	2	1	1
215046	1	3	3	1	11	2	0	2	0	0	0	0	22	1	0	#NULL!	1	3	10	5	605	1	68	1	4	4
225196	1	3	3	1	11	2	0	3	0	0	1	1	44	1	1	#NULL!	0	2	8	0	480	0	64	2	2	1
215110	1	3	3	1	11	2	0	2	0	0	1	1	38	1	1	3	1	2	8	20	500	0	57	2	4	3
235090	1	3	3	1	11	2	1	2	0	0	0	1	35	1	1	1	1	1	10	30	630	1	58	1	4	4
345028	1	1	3	1	11	2	1	2	0	0	1	1	36	1	1	1	1	2	7	3	423	0	66	1	5	3
235025	1	3	3	1	11	2	0	3	1	0	0	0	27	1	1	1	1	1	12	52	772	1	56	1	4	5
235131	1	3	3	1	11	2	0	3	1	0	0	1	31	1	1	1	1	2	9	20	560	0	58	1	2	4
225165	1	3	3	1	11	2	0	2	0	0	1	1	47	1	1	1	1	3	10	20	620	1	56	3	2	2
225020	1	3	3	1	11	2	1	1	1	0	0	1	36	1	1	1	0	2	10	20	620	1	52	1	4	4
225138	1	3	3	1	11	2	0	3	0	0	1	1	35	1	1	#NULL!	0	1	8	30	510	0	61	1	5	5
315112	1	1	3	1	11	2	0	2	0	0	1	1	30	1	1	#NULL!	1	3	10	30	630	1	60	1	1	2
335163	1	1	3	1	11	2	1	1	1	1	1	1	38	1	1	#NULL!	0	2	10	30	630	1	68	2	3	2
225058	1	3	3	1	11	2	0	2	0	0	0	0	36	1	0	1	1	3	10	30	630	1	66	1	2	2
215108	1	3	3	1	11	2	1	1	0	0	0	1	35	1	1	1	1	2	8	30	510	0	66	1	2	2
115104	1	2	3	1	11	2	0	1	0	0	0	1	37	1	1	#NULL!	0	3	10	30	630	1	55	1	2	2
225076	1	3	3	1	11	2	0	1	1	0	1	1	43	1	1	1	1	3	9	10	550	0	68	2	1	4
115179	1	2	3	1	11	2	0	2	0	1	0	0	42	1	0	#NULL!	1	3	10	0	600	1	61	2	2	2
235117	1	3	3	1	11	2	0	2	0	0	1	1	37	1	1	1	1	1	10	30	630	1	59	1	2	4
235130	1	3	3	1	11	2	0	2	1	0	1	1	42	1	1	1	1	2	9	30	570	0	54	2	3	3
345160	1	1	3	1	11	2	1	2	0	0	0	0	43	1	1	#NULL!	1	3	10	5	605	1	61	2	1	5
335104	1	1	3	1	11	2	0	3	0	0	1	1	45	1	1	#NULL!	1	3	9	30	570	0	68	3	2	3
155104	1	2	3	1	11	2	0	2	0	0	1	0	36	1	1	1	1	2	10	0	600	1	68	1	1	1
155067	1	2	3	1	11	2	1	1	0	0	0	0	41	1	0	1	1	1	10	0	600	1	68	2	2	3
335160	1	1	3	1	11	2	1	1	0	1	1	1	46	1	0	1	1	3	9	40	580	0	58	3	2	1
115166	1	2	3	1	11	2	0	1	0	0	0	0	47	1	1	#NULL!	1	3	10	30	630	1	66	3	3	2
115041	1	2	3	1	11	2	1	1	1	0	0	1	46	1	1	#NULL!	1	2	9	20	560	0	55	3	1	1
115152	1	2	3	1	11	2	0	2	1	0	0	1	43	1	1	1	1	1	9	10	550	0	66	2	2	2
133205	1	2	3	1	11	2	0	3	0	0	0	1	46	1	1	1	1	3	9	27	567	0	64	3	2	2
345183	1	1	3	1	11	2	0	2	0	0	1	1	48	1	1	#NULL!	1	3	10	0	600	1	68	3	3	2
135044	1	2	3	1	11	2	0	1	1	0	0	1	44	1	1	#NULL!	0	2	11	54	714	1	57	2	1	1
115079	1	2	3	1	11	2	0	1	0	0	0	1	41	1	1	#NULL!	1	2	11	10	670	1	62	2	3	2
345116	1	1	3	1	11	2	1	1	0	0	0	0	47	1	1	#NULL!	1	2	9	0	540	0	60	3	1	1
315137	1	1	3	1	11	2	0	2	0	0	0	0	44	1	0	1	1	3	10	5	605	1	65	2	5	5
315038	1	1	3	1	11	2	0	3	0	0	1	0	45	1	1	1	1	3	11	30	690	1	53	3	2	2
345112	1	1	3	1	11	2	0	2	1	1	1	1	50	1	1	#NULL!	1	2	8	30	510	0	64	3	2	1
225147	1	3	3	1	11	2	0	2	0	1	0	1	32	1	1	#NULL!	0	3	10	15	615	1	49	1	2	5
315094	1	1	3	1	11	2	0	2	0	0	0	1	47	1	0	1	1	3	11	0	660	1	68	3	1	1
315051	1	1	3	1	11	2	0	2	1	0	0	0	39	1	1	1	1	3	10	10	610	1	63	2	2	2
315086	1	1	3	1	11	2	1	1	0	0	0	0	41	1	0	1	1	3	11	20	680	1	64	2	3	3
215124	1	3	3	1	11	2	0	2	#NULL!	0	0	1	41	1	1	1	1	3	8	0	480	0	67	2	1	1
155055	1	2	3	1	11	2	0	1	0	0	0	1	46	1	1	1	1	3	11	20	680	1	70	3	3	3
133238	1	2	3	1	11	2	1	1	0	0	1	1	45	1	1	1	1	2	9	10	550	0	63	3	3	3
345165	1	1	3	1	11	2	0	3	1	0	1	1	43	1	1	#NULL!	1	1	9	40	580	0	62	2	5	2
315053	1	1	3	1	11	2	0	3	0	0	0	0	53	1	1	1	#NULL!	3	10	0	600	1	63	3	5	2
345006	1	1	3	1	11	2	0	2	0	0	0	1	51	1	1	1	1	3	9	0	540	0	68	3	1	2
315129	1	1	3	1	11	2	0	2	0	0	0	1	45	1	1	1	0	3	10	0	600	1	68	3	5	3
345089	1	1	3	1	11	2	0	1	0	0	0	0	46	1	1	#NULL!	1	3	10	0	600	1	67	3	2	3
215137	1	3	3	1	11	2	0	1	0	0	0	0	45	1	0	1	1	3	9	5	545	0	68	3	1	1
215129	1	3	3	1	11	2	0	2	0	0	0	0	49	1	0	#NULL!	1	2	9	45	585	0	65	3	2	5
133170	1	2	3	1	11	2	1	1	0	0	0	0	45	1	1	#NULL!	1	3	10	25	625	1	62	3	4	4
133167	1	2	3	1	11	2	1	2	0	0	0	0	31	1	1	1	1	1	10	0	600	1	67	1	2	2
345159	1	1	3	1	11	2	1	1	0	0	0	0	51	1	1	1	1	2	9	20	560	0	68	3	1	1
133283	1	2	3	1	11	2	0	2	1	0	0	1	47	1	1	#NULL!	0	3	10	25	625	1	56	3	2	3
115114	1	2	3	1	11	2	0	2	1	0	0	1	49	1	1	#NULL!	1	3	10	0	600	1	66	3	5	5
335101	1	1	3	1	11	2	0	2	0	0	0	0	54	#NULL!	0	1	1	3	10	0	600	1	68	3	2	2
225214	1	3	3	1	11	2	0	3	1	1	1	1	56	1	1	#NULL!	0	1	8	1	481	0	68	3	1	1
335059	1	1	3	1	11	2	1	1	1	0	1	1	56	1	1	#NULL!	1	1	#NULL!	#NULL!	#NULL!	#NULL!	61	3	1	1
115066	1	2	3	1	11	1	0	3	0	0	1	1	24	1	1	#NULL!	0	3	9	0	540	0	54	1	2	3
115098	1	2	3	1	11	1	1	1	0	0	0	1	28	1	1	1	1	3	9	30	570	0	64	1	3	3
225201	1	3	3	1	11	1	0	2	0	0	1	1	23	1	#NULL!	1	0	2	9	0	540	0	64	1	3	4
345195	1	1	3	1	11	1	0	2	0	0	0	1	25	1	1	#NULL!	0	3	11	25	685	1	52	1	5	2
234054	1	3	2	1	11	1	0	2	0	0	0	1	30	1	1	#NULL!	1	3	11	50	710	1	56	1	4	3
314074	1	1	2	1	11	1	0	2	0	0	1	1	34	1	1	#NULL!	1	3	10	30	630	1	67	1	2	2
215111	1	3	3	1	11	1	0	2	0	0	1	1	27	1	1	#NULL!	1	2	10	0	600	1	72	1	2	2
155210	1	2	3	1	11	1	0	3	1	0	0	1	23	1	0	2	0	1	10	10	610	1	69	1	3	3
235054	1	3	3	1	11	1	0	2	0	0	0	1	27	1	1	2	1	2	8	0	480	0	68	1	4	3
135006	1	2	3	1	11	1	0	2	0	0	1	1	31	1	1	1	1	1	10	40	640	1	53	1	1	3
235036	1	3	3	1	11	1	0	2	#NULL!	1	0	1	37	1	1	1	1	#NULL!	10	0	600	1	61	1	3	2
225048	1	3	3	1	11	1	0	2	1	1	1	1	31	1	1	1	1	2	10	32	632	1	61	1	3	4
115175	1	2	3	1	11	1	0	3	0	1	0	1	34	1	1	#NULL!	0	2	11	0	660	1	66	1	2	3
155180	1	2	3	1	11	1	0	3	0	0	0	0	53	1	1	1	1	3	11	30	690	1	68	3	2	2
115154	1	2	3	1	11	1	0	2	1	0	0	0	26	1	1	#NULL!	1	1	10	1	601	1	68	1	3	2
235069	1	3	3	1	11	1	0	1	0	0	0	1	34	1	0	1	1	3	10	0	600	1	57	1	3	4
315050	1	1	3	1	11	1	0	1	1	0	1	1	42	0	1	#NULL!	1	2	10	0	600	1	64	2	2	3
115155	1	2	3	1	11	1	0	2	1	0	1	1	28	1	1	1	0	1	10	0	600	1	60	1	4	4
214130	1	3	2	1	11	1	0	3	0	0	1	1	39	1	1	1	0	2	10	5	605	1	56	2	4	2
135043	1	2	3	1	11	1	0	1	0	0	0	1	43	1	1	1	1	3	9	25	565	0	65	2	4	4
135027	1	2	3	1	11	1	1	1	0	0	0	1	39	#NULL!	1	1	1	2	11	40	700	1	68	2	2	2
335017	1	1	3	1	11	1	0	2	0	0	1	1	47	1	1	1	1	2	10	30	630	1	68	3	2	2
133199	1	2	3	1	11	1	1	1	0	0	0	0	34	1	1	1	1	3	9	10	550	0	64	1	4	3
315078	1	1	3	1	11	1	0	2	1	0	1	1	45	1	0	1	1	1	9	50	590	0	64	3	1	1
155110	1	2	3	1	11	1	0	1	0	0	0	1	42	1	0	1	1	1	8	25	505	0	57	2	4	4
335166	1	1	3	1	11	1	0	2	0	0	0	1	39	1	1	#NULL!	1	3	9	20	560	0	68	2	5	5
315013	1	1	3	1	11	1	1	1	0	0	1	1	44	1	1	1	1	2	11	10	670	1	64	2	1	3
345127	1	1	3	1	11	1	1	1	1	0	1	1	48	1	1	#NULL!	1	3	10	9	609	1	55	3	1	1
225119	1	3	3	1	11	1	0	3	1	0	0	1	24	0	0	1	1	3	9	8	548	0	61	1	5	5
235076	1	3	3	1	11	1	0	2	0	0	0	1	36	1	1	1	1	3	9	10	550	0	60	1	3	2
215113	1	3	3	1	11	1	0	2	0	0	0	0	28	1	0	#NULL!	1	1	11	30	690	1	68	1	3	3
155118	1	2	3	1	11	1	0	2	0	0	0	0	30	1	0	1	0	2	9	20	560	0	58	1	5	5
345194	1	1	3	1	11	1	0	2	0	0	0	1	31	1	0	#NULL!	1	3	10	5	605	1	51	1	3	3
315110	1	1	3	1	11	1	0	2	#NULL!	0	0	0	41	1	1	1	1	3	10	0	600	1	57	2	3	3
215057	1	3	3	1	11	1	0	3	1	0	0	0	38	1	1	2	1	1	10	20	620	1	64	2	3	4
115107	1	2	3	1	11	1	0	3	0	0	0	1	38	1	1	#NULL!	0	3	11	0	660	1	67	2	2	2
155076	1	2	3	1	11	1	0	2	0	0	0	0	36	1	0	1	1	3	12	25	745	1	66	1	2	2
215114	1	3	3	1	11	1	0	3	1	0	1	0	48	0	1	#NULL!	1	1	9	29	569	0	67	3	2	4
155022	1	2	3	1	11	1	0	1	1	0	1	1	39	1	1	1	0	3	9	30	570	0	48	2	3	3
155072	1	2	3	1	11	1	1	1	0	0	0	1	45	1	1	1	0	2	10	0	600	1	65	3	4	3
155205	1	2	3	1	11	1	0	1	0	0	0	1	46	1	1	1	1	3	11	25	685	1	62	3	1	2
155090	1	2	3	1	11	1	0	1	0	0	0	1	55	0	0	#NULL!	1	1	11	0	660	1	65	3	2	2
335084	1	1	3	1	11	1	1	1	1	0	0	1	49	#NULL!	1	#NULL!	1	1	10	10	610	1	66	3	2	3
155019	1	2	3	1	11	1	1	1	#NULL!	0	0	1	50	1	1	1	1	2	10	0	600	1	60	3	3	2
345158	1	1	3	1	11	1	1	2	0	0	0	0	33	1	1	1	1	3	11	46	706	1	51	1	3	4
11508	1	2	3	1	11	1	0	2	0	0	0	0	39	1	1	#NULL!	1	#NULL!	10	20	620	1	62	2	1	2
115063	1	2	3	1	11	1	1	1	0	0	0	0	39	1	1	#NULL!	1	2	9	0	540	0	65	2	2	2
155043	1	2	3	1	11	1	1	1	0	0	1	1	45	1	0	#NULL!	#NULL!	1	10	10	610	1	68	3	1	1
155061	1	2	3	1	11	1	1	1	0	0	0	0	45	1	0	#NULL!	1	3	9	40	580	0	68	3	3	3
115171	1	2	3	1	11	1	0	2	0	0	0	1	44	1	1	1	1	3	9	0	540	0	54	2	1	2
155063	1	2	3	1	11	1	0	2	0	0	0	0	45	1	0	1	1	3	10	20	620	1	68	3	4	4
135020	1	2	3	1	11	1	0	1	0	0	0	1	48	1	1	1	1	3	10	20	620	1	71	3	2	2
345096	1	1	3	1	11	1	1	1	0	0	0	0	48	1	1	#NULL!	1	3	10	0	600	1	63	3	1	1
135002	1	2	3	1	11	1	0	3	0	0	1	1	55	1	1	1	0	3	10	0	600	1	65	3	4	4
155071	1	2	3	1	11	1	0	1	0	0	0	1	56	1	1	1	1	2	11	0	660	1	68	3	1	1
145163	2	2	3	1	11	3	1	1	1	0	1	1	30	1	1	1	1	3	8	33	513	0	57	1	2	3
144039	2	2	2	1	11	3	0	1	1	1	0	1	41	1	1	2	1	3	9	0	540	0	66	2	2	2
125073	2	2	3	1	11	3	0	2	0	0	1	1	41	1	1	1	1	1	9	30	570	0	68	2	4	2
145029	2	2	3	1	11	3	1	1	1	0	0	1	31	1	1	1	1	2	11	0	660	1	58	1	1	1
125023	2	2	3	1	11	3	1	2	0	1	1	1	33	1	1	1	1	3	8	30	510	0	68	1	1	2
325109	2	1	3	1	11	3	0	2	0	0	1	1	40	1	0	1	1	3	9	0	540	0	67	2	3	3
145137	2	2	3	1	11	3	1	2	0	0	1	0	33	1	1	1	0	2	9	0	540	0	59	1	4	3
145156	2	2	3	1	11	3	1	1	1	1	0	0	41	1	1	#NULL!	1	3	7	30	450	0	54	2	2	2
145138	2	2	3	1	11	3	0	2	1	0	1	1	37	1	1	1	0	2	11	0	660	1	55	1	4	3
145004	2	2	3	1	11	3	0	2	0	0	0	1	42	1	1	1	1	2	11	30	690	1	66	2	2	2
145123	2	2	3	1	11	3	1	2	1	0	1	1	32	1	1	1	1	3	8	0	480	0	68	1	5	2
145084	2	2	3	1	11	3	0	1	0	0	0	0	48	1	1	#NULL!	1	1	10	30	630	1	63	3	3	3
145109	2	2	3	1	11	3	0	2	0	0	0	0	34	1	#NULL!	1	0	3	11	10	670	1	66	1	3	3
145041	2	2	3	1	11	3	1	2	0	0	0	1	39	1	0	1	1	3	10	20	620	1	68	2	1	1
325089	2	1	3	1	11	3	0	3	0	0	0	1	33	1	0	1	1	#NULL!	9	15	555	0	68	1	5	5
325045	2	1	3	1	11	3	0	2	0	0	0	0	36	1	1	1	1	3	9	40	580	0	68	1	1	1
145122	2	2	3	1	11	3	1	2	0	0	0	0	42	1	0	1	1	3	11	30	690	1	67	2	1	2
145008	2	2	3	1	11	3	1	1	0	0	0	1	41	1	1	1	0	3	10	0	600	1	67	2	1	2
125034	2	2	3	1	11	3	0	2	0	0	0	0	42	1	1	1	0	3	9	20	560	0	68	2	1	1
125004	2	2	3	1	11	3	0	2	0	0	1	1	36	1	1	1	1	2	9	0	540	0	61	1	1	2
145027	2	2	3	1	11	3	#NULL!	2	0	0	0	1	44	1	1	1	1	3	10	30	630	1	66	2	2	2
325138	2	1	3	1	11	3	0	1	0	0	0	0	52	1	0	1	0	3	9	50	590	0	67	3	3	3
325098	2	1	3	1	11	3	1	1	1	0	1	1	49	0	1	1	1	3	9	20	560	0	68	3	1	1
325053	2	1	3	1	11	3	1	1	0	0	0	0	40	1	0	1	1	3	9	40	580	0	68	2	3	3
325084	2	1	3	1	11	3	1	1	0	0	0	0	45	1	0	1	1	3	9	50	590	0	67	3	2	2
145089	2	2	3	1	11	3	0	2	0	0	0	0	44	1	0	1	0	3	11	30	690	1	69	2	1	1
325071	2	1	3	1	11	3	1	1	0	0	0	0	37	1	0	1	1	3	9	35	575	0	68	1	1	1
125019	2	2	3	1	11	3	0	2	0	0	1	1	42	1	1	#NULL!	1	2	10	39	639	1	53	2	1	1
325072	2	1	3	1	11	3	0	1	0	0	0	0	39	1	0	1	1	3	10	30	630	1	68	2	1	1
145134	2	2	3	1	11	3	0	2	1	0	0	1	38	1	1	#NULL!	1	2	11	12	672	1	66	2	3	3
325081	2	1	3	1	11	3	1	2	0	0	0	0	48	1	1	#NULL!	1	3	9	15	555	0	68	3	5	5
125075	2	2	3	1	11	3	0	2	0	0	1	1	40	0	1	1	1	3	10	0	600	1	58	2	3	2
125067	2	2	3	1	11	3	1	1	1	0	1	1	49	1	1	#NULL!	1	3	10	30	630	1	68	3	5	5
325036	2	1	3	1	11	3	1	1	0	0	0	0	43	1	1	#NULL!	1	3	9	10	550	0	68	2	1	2
325101	2	1	3	1	11	3	1	1	0	0	0	0	44	1	0	1	1	3	9	8	548	0	68	2	2	1
145083	2	2	3	1	11	3	1	1	0	0	0	0	44	1	1	1	1	3	11	30	690	1	67	2	1	2
145079	2	2	3	1	11	3	1	3	0	0	0	1	42	1	1	1	1	1	12	45	765	1	68	2	1	1
125058	2	2	3	1	11	3	0	1	1	0	1	1	45	1	1	1	1	2	8	20	500	0	60	3	1	1
145086	2	2	3	1	11	3	0	2	0	1	0	0	51	1	1	#NULL!	1	3	12	30	750	1	73	3	1	1
325144	2	1	3	1	11	3	1	1	0	0	0	0	54	1	1	#NULL!	1	3	9	0	540	0	66	3	1	2
125071	2	2	3	1	11	3	1	1	1	0	0	0	50	1	1	1	1	3	10	0	600	1	68	3	1	1
125064	2	2	3	1	11	3	1	1	0	0	1	1	53	1	1	1	1	3	7	0	420	0	64	3	1	1
325146	2	1	3	1	11	3	1	1	0	0	0	0	54	1	0	1	1	3	11	30	690	1	68	3	2	2
145067	2	2	3	1	11	3	1	1	1	1	0	0	55	1	0	1	1	3	8	50	530	0	67	3	3	3
325114	2	1	3	1	11	3	1	2	0	0	0	1	56	1	0	1	1	3	10	20	620	1	68	3	1	1
145127	2	2	3	1	11	3	1	1	0	0	0	1	56	1	0	1	1	3	10	30	630	1	62	3	1	1
145017	2	2	3	1	11	3	1	1	0	0	0	0	56	1	0	#NULL!	1	1	10	20	620	1	68	3	1	1
325129	2	1	3	1	11	3	0	1	0	0	0	0	56	1	0	#NULL!	1	3	10	30	630	1	68	3	2	2
145132	2	2	3	1	11	2	1	2	0	0	0	1	22	1	0	#NULL!	1	3	8	0	480	0	53	1	5	2
145168	2	2	3	1	11	2	0	1	1	0	0	1	34	1	1	1	1	2	9	20	560	0	66	1	4	3
145019	2	2	3	1	11	2	1	1	0	0	0	0	31	1	1	1	1	2	10	20	620	1	68	1	1	1
145128	2	2	3	1	11	2	1	2	0	0	1	1	30	1	1	#NULL!	1	2	10	0	600	1	49	1	2	1
125076	2	2	3	1	11	2	0	1	0	0	0	1	44	1	1	#NULL!	1	2	9	0	540	0	61	2	1	1
145023	2	2	3	1	11	2	1	2	0	0	0	0	37	1	1	1	1	3	9	5	545	0	63	1	5	5
145143	2	2	3	1	11	2	1	1	0	0	1	1	44	1	1	#NULL!	1	2	10	0	600	1	64	2	3	3
145009	2	2	3	1	11	2	0	1	0	0	0	1	31	1	1	1	1	3	10	0	600	1	66	1	3	3
145005	2	2	3	1	11	2	1	2	1	0	1	1	29	1	1	#NULL!	1	2	7	30	450	0	55	1	5	5
145002	2	2	3	1	11	2	0	2	0	1	1	1	32	0	1	#NULL!	0	2	8	0	480	0	70	1	5	1
145116	2	2	3	1	11	2	1	2	1	0	0	0	29	1	1	#NULL!	#NULL!	3	10	10	610	1	64	1	5	5
145036	2	2	3	1	11	2	0	2	0	0	0	1	34	1	1	1	1	3	10	10	610	1	61	1	2	2
115106	2	2	3	1	11	2	0	1	0	0	1	1	36	1	1	#NULL!	1	2	10	30	630	1	66	1	2	3
145018	2	2	3	1	11	2	0	2	1	0	0	1	38	1	1	1	0	2	8	0	480	0	72	2	2	2
325128	2	1	3	1	11	2	0	2	0	0	0	1	33	1	1	1	1	3	9	20	560	0	68	1	1	2
325134	2	1	3	1	11	2	0	3	0	0	1	1	33	0	1	1	0	1	10	30	630	1	53	1	4	4
325039	2	1	3	1	11	2	0	1	1	1	0	0	33	1	0	1	1	3	9	20	560	0	62	1	5	5
145061	2	2	3	1	11	2	1	2	0	0	0	1	41	1	1	1	1	2	9	0	540	0	60	2	3	3
145075	2	2	3	1	11	2	0	2	0	0	0	1	50	1	1	1	1	2	9	30	570	0	66	3	1	3
125052	2	2	3	1	11	2	0	2	0	1	1	1	48	1	1	1	1	3	10	0	600	1	72	3	2	2
325116	2	1	3	1	11	2	0	1	1	0	1	1	41	1	1	#NULL!	1	1	9	50	590	0	65	2	1	1
325145	2	1	3	1	11	2	1	1	0	0	0	0	50	1	1	1	1	3	9	20	560	0	68	3	1	2
145110	2	2	3	1	11	2	0	1	1	0	1	1	47	#NULL!	1	1	1	2	10	30	630	1	58	3	5	5
325034	2	1	3	1	11	2	1	1	0	0	0	0	47	1	0	1	1	3	10	20	620	1	68	3	1	1
325024	2	1	3	1	11	2	0	3	0	0	0	0	34	1	0	1	1	2	9	31	571	0	68	1	2	2
145064	2	2	3	1	11	2	1	2	0	0	0	1	46	1	1	1	1	2	10	20	620	1	68	3	2	2
125011	2	2	3	1	11	2	1	1	0	0	0	0	41	1	1	1	1	3	9	20	560	0	68	2	1	2
145119	2	2	3	1	11	2	1	3	0	0	0	1	38	1	1	#NULL!	1	3	10	10	610	1	51	2	5	5
325090	2	1	3	1	11	2	0	3	0	0	0	0	44	1	1	1	1	3	9	10	550	0	59	2	3	3
125033	2	2	3	1	11	2	0	2	0	0	0	1	48	1	1	1	1	3	9	20	560	0	67	3	2	2
325031	2	1	3	1	11	2	0	2	1	0	1	1	46	0	1	3	0	1	8	49	529	0	65	3	4	1
145170	2	2	3	1	11	2	0	1	1	0	0	0	42	1	1	1	1	3	10	10	610	1	51	2	2	2
325132	2	1	3	1	11	2	0	2	0	0	1	0	39	1	1	1	1	3	9	20	560	0	68	2	5	5
325003	2	1	3	1	11	2	0	2	0	1	0	1	44	1	0	#NULL!	0	3	11	50	710	1	73	2	1	1
325092	2	1	3	1	11	2	0	2	0	1	0	0	38	1	0	1	1	3	9	20	560	0	68	2	2	2
145136	2	2	3	1	11	2	0	2	0	0	0	1	49	1	1	1	1	3	11	0	660	1	61	3	2	2
325018	2	1	3	1	11	2	0	3	0	0	0	1	39	1	0	1	1	2	9	0	540	0	61	2	4	4
145001	2	2	3	1	11	1	1	2	0	0	1	1	40	1	1	#NULL!	1	2	10	0	600	1	58	2	2	3
325019	2	1	3	1	11	1	1	1	0	0	0	0	35	1	0	#NULL!	1	3	8	30	510	0	63	1	1	1
145091	2	2	3	1	11	1	1	2	0	0	1	1	31	1	0	1	1	3	10	30	630	1	68	1	2	3
145088	2	2	3	1	11	1	0	2	1	0	0	1	36	1	1	1	1	3	11	30	690	1	68	1	3	2
325050	2	1	3	1	11	1	0	1	0	0	0	1	38	1	1	#NULL!	1	3	9	20	560	0	64	2	2	3
325143	2	1	3	1	11	1	0	2	0	0	0	0	38	1	0	1	0	3	10	0	600	1	68	2	3	3
145160	2	2	3	1	11	1	0	3	1	0	1	1	33	1	0	1	1	3	14	0	840	1	59	1	4	3
325131	2	1	3	1	11	1	0	2	1	0	0	0	55	1	1	#NULL!	1	3	10	30	630	1	68	3	1	1
125072	2	2	3	1	11	1	0	2	0	0	0	1	56	1	1	#NULL!	1	3	9	10	550	0	58	3	5	1
114030	1	2	2	1	10	#NULL!	1	2	0	0	1	1	31	1	0	#NULL!	1	#NULL!	9	30	570	0	53	1	5	4
134173	1	2	2	1	10	#NULL!	0	3	0	0	0	0	17	0	0	2	1	3	9	20	560	0	66	1	3	2
335138	1	1	3	1	10	#NULL!	0	1	1	0	1	1	35	1	1	1	1	3	9	0	540	0	65	1	5	1
134110	1	2	2	1	10	#NULL!	1	2	1	0	1	1	38	1	1	1	1	2	11	30	690	1	55	2	2	2
314132	1	1	2	1	10	#NULL!	0	3	1	0	1	1	30	1	1	1	1	#NULL!	7	30	450	0	44	1	5	5
133267	1	2	3	1	10	#NULL!	0	2	1	0	0	0	51	1	1	1	1	3	9	40	580	0	67	3	2	3
345068	1	1	3	1	10	#NULL!	1	2	0	0	1	1	34	1	1	#NULL!	1	3	10	30	630	1	68	1	1	1
114131	1	2	2	1	10	#NULL!	#NULL!	#NULL!	0	0	1	1	54	#NULL!	#NULL!	#NULL!	0	#NULL!	9	20	560	0	72	3	4	4
335009	1	1	3	1	10	#NULL!	1	1	0	0	0	1	44	1	1	#NULL!	1	2	9	15	555	0	68	2	2	1
224091	1	3	2	1	10	3	0	3	0	0	0	1	29	1	1	#NULL!	0	3	11	5	665	1	81	1	2	2
134039	1	2	2	1	10	3	1	2	0	0	1	1	29	1	1	1	#NULL!	2	11	0	660	1	67	1	5	3
214084	1	3	2	1	10	3	0	1	1	0	1	1	14	1	1	1	#NULL!	2	10	20	620	1	68	1	3	3
335034	1	1	3	1	10	3	0	3	0	0	1	1	14	1	1	#NULL!	0	3	9	1	541	0	68	1	2	3
335141	1	1	3	1	10	3	0	2	0	0	0	0	14	1	0	#NULL!	1	3	9	15	555	0	68	1	2	2
155008	1	2	3	1	10	3	0	1	0	0	0	0	22	1	0	1	1	3	9	30	570	0	63	1	2	2
154148	1	2	2	1	10	3	0	2	0	0	1	1	19	1	1	1	1	3	11	1	661	1	68	1	1	1
224010	1	3	2	1	10	3	0	2	0	0	0	0	29	1	1	1	1	3	9	30	570	0	68	1	3	3
115044	1	2	3	1	10	3	0	2	0	0	0	0	34	1	1	1	1	3	10	0	600	1	62	1	1	2
154054	1	2	2	1	10	3	0	3	1	0	1	1	32	0	0	1	0	3	11	30	690	1	71	1	5	2
314145	1	1	2	1	10	3	0	2	0	0	0	0	30	1	0	1	0	3	10	0	600	1	51	1	4	2
345187	1	1	3	1	10	3	1	1	0	0	0	0	33	1	1	1	1	3	9	50	590	0	68	1	3	3
314107	1	1	2	1	10	3	0	1	0	#NULL!	1	1	30	0	0	3	#NULL!	#NULL!	9	45	585	0	55	1	1	1
115005	1	2	3	1	10	3	0	1	0	0	0	0	30	1	1	1	1	2	11	30	690	1	68	1	2	3
214012	1	3	2	1	10	3	0	2	1	0	1	1	37	1	1	2	1	1	10	20	620	1	58	1	2	1
133230	1	2	3	1	10	3	1	2	1	1	0	1	42	1	1	1	1	3	8	50	530	0	65	2	3	3
345041	1	1	3	1	10	3	0	3	0	0	1	1	31	1	1	1	1	#NULL!	9	0	540	0	59	1	5	5
234104	1	3	2	1	10	3	1	1	0	0	0	1	24	0	1	#NULL!	1	1	10	0	600	1	66	1	3	3
345094	1	1	3	1	10	3	0	1	1	0	0	1	37	1	1	1	1	3	10	0	600	1	62	1	4	5
155175	1	2	3	1	10	3	0	#NULL!	0	0	0	0	43	1	1	1	1	2	9	30	570	0	68	2	4	2
344084	1	1	2	1	10	3	0	2	1	0	0	1	44	1	1	#NULL!	1	3	9	20	560	0	62	2	5	5
334142	1	1	2	1	10	3	0	1	1	0	1	1	38	0	1	3	1	1	9	30	570	0	53	2	2	2
345055	1	1	3	1	10	3	1	1	0	0	1	1	34	1	1	#NULL!	1	3	9	35	575	0	67	1	1	1
225031	1	3	3	1	10	3	1	3	0	0	1	1	37	1	1	1	0	2	8	40	520	0	57	1	2	5
234144	1	3	2	1	10	3	0	2	0	0	1	1	42	1	1	1	0	3	10	10	610	1	64	2	3	3
154079	1	2	2	1	10	3	0	2	0	0	0	0	47	1	0	#NULL!	1	1	10	0	600	1	67	3	2	2
224048	1	3	2	1	10	3	1	1	0	0	1	1	43	1	#NULL!	1	1	3	9	30	570	0	70	2	1	1
314099	1	1	2	1	10	3	0	2	0	0	0	1	45	1	0	1	0	3	10	29	629	1	58	3	4	2
114119	1	2	2	1	10	3	0	1	1	1	1	1	43	1	1	2	0	3	9	4	544	0	64	2	1	4
215099	1	3	3	1	10	3	1	2	0	0	0	1	47	1	1	#NULL!	0	2	9	20	560	0	66	3	2	1
345120	1	1	3	1	10	3	0	2	0	0	0	1	46	1	1	#NULL!	1	3	9	30	570	0	68	3	3	3
234021	1	3	2	1	10	3	1	1	0	0	1	1	26	1	1	1	1	2	9	25	565	0	68	1	4	4
155151	1	2	3	1	10	3	0	2	0	0	0	1	24	1	1	1	1	3	9	30	570	0	51	1	4	4
214170	1	3	2	1	10	3	0	2	0	0	0	1	30	1	1	1	1	3	10	25	625	1	59	1	3	3
154153	1	2	2	1	10	3	0	2	0	0	0	1	25	1	1	1	1	3	10	3	603	1	66	1	2	2
333052	1	1	1	1	10	3	1	1	0	0	1	1	24	1	1	#NULL!	1	1	10	29	629	1	33	1	1	1
335098	1	1	3	1	10	3	1	2	0	0	0	1	25	1	1	1	1	1	9	45	585	0	67	1	3	3
225174	1	3	3	1	10	3	0	2	1	0	0	1	27	1	1	#NULL!	1	1	9	0	540	0	64	1	4	4
224003	1	3	2	1	10	3	0	2	1	0	1	1	30	1	1	1	1	2	10	45	645	1	44	1	3	3
335079	1	1	3	1	10	3	0	2	0	0	1	1	38	1	1	#NULL!	1	3	10	30	630	1	67	2	2	5
334113	1	1	2	1	10	3	0	2	0	1	0	1	33	1	1	#NULL!	1	3	9	10	550	0	61	1	2	2
335020	1	1	3	1	10	3	1	2	1	1	0	1	47	#NULL!	1	1	0	3	10	10	610	1	68	3	2	2
344006	1	1	2	1	10	3	1	2	0	1	1	1	34	1	1	1	#NULL!	2	9	20	560	0	73	1	3	3
154062	1	2	2	1	10	3	0	1	0	0	1	1	31	1	1	1	1	2	9	35	575	0	68	1	4	4
214103	1	3	2	1	10	3	1	1	1	0	0	1	34	1	0	1	1	2	10	0	600	1	68	1	1	1
133175	1	2	3	1	10	3	0	3	0	1	0	0	40	0	1	#NULL!	0	1	11	2	662	1	63	2	5	4
343144	1	1	1	1	10	3	1	1	0	0	0	1	42	1	1	1	1	3	10	20	620	1	72	2	5	5
214040	1	3	2	1	10	3	0	2	0	0	1	1	31	1	1	#NULL!	1	3	10	10	610	1	63	1	2	1
154147	1	2	2	1	10	3	0	2	0	0	0	0	20	1	1	1	0	3	10	30	630	1	51	1	4	3
214019	1	3	2	1	10	3	0	2	0	0	0	1	36	1	0	#NULL!	1	3	9	30	570	0	58	1	5	5
225041	1	3	3	1	10	3	0	3	0	0	1	1	27	1	1	2	1	1	10	30	630	1	55	1	3	4
345111	1	1	3	1	10	3	1	2	0	0	1	1	38	1	1	2	1	1	10	30	630	1	63	2	5	5
155207	1	2	3	1	10	3	0	2	0	0	0	1	34	1	1	1	1	2	9	0	540	0	56	1	2	3
314110	1	1	2	1	10	3	0	2	1	0	1	1	30	1	1	#NULL!	1	1	10	30	630	1	58	1	4	3
345141	1	1	3	1	10	3	0	1	1	1	0	0	28	1	1	1	1	2	9	0	540	0	58	1	3	2
234115	1	3	2	1	10	3	0	2	1	0	1	1	39	1	1	1	1	1	10	15	615	1	56	2	4	4
155056	1	2	3	1	10	3	0	2	0	0	1	1	35	1	0	1	1	3	9	30	570	0	52	1	2	1
114089	1	2	2	1	10	3	0	2	1	0	0	0	34	1	1	#NULL!	1	#NULL!	10	0	600	1	57	1	3	1
114165	1	2	2	1	10	3	0	2	0	0	0	1	34	1	1	1	0	3	11	45	705	1	65	1	1	1
225044	1	3	3	1	10	3	0	2	0	0	1	1	32	1	1	#NULL!	1	2	10	15	615	1	59	1	2	2
154084	1	2	2	1	10	3	1	2	1	0	0	1	39	1	1	#NULL!	0	1	10	5	605	1	60	2	3	3
215112	1	3	3	1	10	3	1	1	1	0	1	1	41	1	1	1	1	2	9	0	540	0	66	2	4	3
115173	1	2	3	1	10	3	0	2	1	0	1	1	28	1	1	#NULL!	0	2	10	0	600	1	58	1	3	5
215106	1	3	3	1	10	3	1	2	1	0	1	1	41	1	1	#NULL!	1	2	9	30	570	0	62	2	2	1
234127	1	3	2	1	10	3	0	2	1	0	0	1	37	1	0	1	0	1	11	30	690	1	68	1	5	3
214142	1	3	2	1	10	3	0	1	1	0	1	1	34	1	1	2	1	1	10	0	600	1	68	1	2	3
135036	1	2	3	1	10	3	0	2	1	0	1	1	33	1	#NULL!	1	1	3	10	5	605	1	54	1	1	1
334072	1	1	2	1	10	3	1	1	0	0	0	1	36	1	0	#NULL!	1	3	10	0	600	1	66	1	3	4
344081	1	1	2	1	10	3	1	2	1	0	1	1	30	1	1	#NULL!	0	3	10	30	630	1	66	1	5	5
315121	1	1	3	1	10	3	0	3	0	0	1	1	38	1	0	3	1	3	9	0	540	0	67	2	3	3
344082	1	1	2	1	10	3	1	2	1	0	1	1	34	1	1	2	1	2	10	0	600	1	63	1	3	2
315059	1	1	3	1	10	3	0	3	1	0	1	1	38	1	0	3	1	2	10	30	630	1	66	2	3	4
345209	1	1	3	1	10	3	0	1	1	1	1	1	39	1	1	1	1	1	9	15	555	0	57	2	2	1
235067	1	3	3	1	10	3	0	2	1	0	1	1	36	1	1	1	1	1	11	15	675	1	57	1	4	3
114086	1	2	2	1	10	3	0	2	1	0	0	1	40	1	1	1	1	3	10	0	600	1	53	2	5	5
334079	1	1	2	1	10	3	0	2	0	0	0	1	34	1	0	1	1	3	9	40	580	0	73	1	1	1
214016	1	3	2	1	10	3	0	2	1	0	0	1	32	1	1	#NULL!	1	1	9	0	540	0	54	1	3	3
215032	1	3	3	1	10	3	0	2	1	0	1	1	32	1	1	1	1	1	9	30	570	0	70	1	4	3
334118	1	1	2	1	10	3	0	1	0	0	0	1	33	1	1	#NULL!	1	3	9	15	555	0	67	1	1	1
345197	1	1	3	1	10	3	0	2	0	0	1	1	38	#NULL!	1	#NULL!	1	3	9	10	550	0	66	2	2	3
344057	1	1	2	1	10	3	1	2	1	0	0	1	41	1	1	#NULL!	0	3	9	30	570	0	50	2	5	5
225015	1	3	3	1	10	3	0	3	1	0	1	1	36	#NULL!	1	1	1	3	10	30	630	1	64	1	4	4
225032	1	3	3	1	10	3	0	1	0	0	1	1	41	1	1	#NULL!	1	3	10	20	620	1	59	2	2	2
155132	1	2	3	1	10	3	0	2	0	0	0	1	30	1	1	1	1	#NULL!	10	20	620	1	60	1	3	3
155029	1	2	3	1	10	3	1	2	0	0	0	1	33	1	0	1	1	3	11	0	660	1	57	1	2	2
314111	1	1	2	1	10	3	0	2	0	0	1	1	37	1	1	1	1	1	9	30	570	0	54	1	3	3
335126	1	1	3	1	10	3	1	1	0	0	1	1	38	1	1	#NULL!	1	3	8	20	500	0	61	2	1	1
235012	1	3	3	1	10	3	0	2	0	0	0	0	38	1	1	1	1	2	10	30	630	1	56	2	4	4
115020	1	2	3	1	10	3	0	2	1	0	1	1	36	1	1	1	1	2	9	0	540	0	67	1	2	2
335085	1	1	3	1	10	3	1	1	1	0	1	1	42	1	1	1	1	2	7	50	470	0	75	2	3	3
214097	1	3	2	1	10	3	0	1	0	0	0	1	39	1	1	1	1	3	10	0	600	1	68	2	2	3
344155	1	1	2	1	10	3	1	1	0	1	0	1	42	1	1	#NULL!	0	3	10	20	620	1	68	2	1	1
214003	1	3	2	1	10	3	0	2	0	1	0	1	42	1	1	1	0	1	9	0	540	0	68	2	2	2
154205	1	2	2	1	10	3	1	1	0	0	1	0	47	1	1	1	1	3	10	0	600	1	73	3	3	5
335053	1	1	3	1	10	3	0	2	0	0	1	1	40	1	1	#NULL!	1	3	9	29	569	0	58	2	2	3
225208	1	3	3	1	10	3	1	1	0	0	0	1	35	1	1	#NULL!	1	3	9	55	595	0	61	1	2	2
224160	1	3	2	1	10	3	0	1	1	0	1	1	41	0	1	3	0	1	9	30	570	0	68	2	5	5
155007	1	2	3	1	10	3	0	2	#NULL!	1	0	1	33	1	0	1	1	3	10	20	620	1	51	1	3	2
335049	1	1	3	1	10	3	0	2	0	0	0	1	37	1	1	1	1	1	10	0	600	1	58	1	1	3
335142	1	1	3	1	10	3	0	1	1	0	1	1	42	1	1	1	1	3	9	0	540	0	64	2	2	3
225104	1	3	3	1	10	3	0	1	0	0	1	0	40	1	0	1	1	3	9	25	565	0	63	2	5	1
225204	1	3	3	1	10	3	1	2	0	0	0	1	42	1	1	1	1	2	9	30	570	0	65	2	3	2
214123	1	3	2	1	10	3	1	1	0	0	1	1	42	1	1	1	1	2	9	5	545	0	68	2	3	3
344182	1	1	2	1	10	3	1	2	0	1	0	1	34	1	0	#NULL!	1	3	9	50	590	0	72	1	2	2
154044	1	2	2	1	10	3	1	1	0	0	0	1	45	1	1	1	0	2	8	30	510	0	60	3	5	5
313129	1	1	1	1	10	3	0	1	1	0	0	0	45	1	1	1	0	2	10	30	630	1	63	3	2	2
335136	1	1	3	1	10	3	1	1	#NULL!	0	1	1	42	1	1	1	0	1	9	30	570	0	60	2	5	5
115181	1	2	3	1	10	3	0	2	0	1	1	1	38	1	1	#NULL!	1	2	10	0	600	1	68	2	5	3
214023	1	3	2	1	10	3	0	2	#NULL!	0	0	1	38	1	1	#NULL!	1	#NULL!	10	0	600	1	56	2	5	5
335135	1	1	3	1	10	3	1	1	0	1	1	1	43	1	1	#NULL!	1	2	9	20	560	0	68	2	3	4
335071	1	1	3	1	10	3	1	2	1	0	0	1	49	1	1	1	1	3	12	50	770	1	64	3	5	5
345142	1	1	3	1	10	3	0	2	0	0	0	1	29	1	1	1	1	2	9	10	550	0	61	1	5	2
215001	1	3	3	1	10	3	1	1	0	0	0	0	35	1	1	#NULL!	1	3	10	20	620	1	68	1	1	1
134166	1	2	2	1	10	3	1	1	1	0	1	1	30	1	1	#NULL!	0	#NULL!	#NULL!	#NULL!	#NULL!	#NULL!	42	1	1	1
134150	1	2	2	1	10	3	1	2	1	0	0	1	37	0	1	1	1	2	10	50	650	1	68	1	2	2
133202	1	2	3	1	10	3	0	2	1	0	0	1	42	1	1	1	0	2	9	10	550	0	62	2	2	3
114162	1	2	2	1	10	3	0	1	1	0	1	1	36	1	1	1	0	3	9	10	550	0	59	1	3	2
215071	1	3	3	1	10	3	1	1	0	0	0	0	35	1	1	#NULL!	1	2	10	0	600	1	64	1	1	1
115190	1	2	3	1	10	3	0	2	0	0	0	0	43	1	1	#NULL!	1	3	10	0	600	1	68	2	4	2
115142	1	2	3	1	10	3	1	1	1	1	0	1	37	1	1	2	0	1	9	0	540	0	64	1	3	2
224006	1	3	2	1	10	3	0	2	0	1	0	1	32	0	1	#NULL!	1	1	10	5	605	1	60	1	2	3
224173	1	3	2	1	10	3	0	2	1	0	1	1	34	1	1	3	1	3	10	10	610	1	63	1	3	3
114090	1	2	2	1	10	3	1	2	1	0	0	1	29	1	1	2	1	3	9	45	585	0	68	1	4	4
133235	1	2	3	1	10	3	0	1	0	0	1	1	32	1	1	1	1	2	10	10	610	1	51	1	3	4
115093	1	2	3	1	10	3	1	1	1	0	0	1	33	1	1	#NULL!	1	2	10	30	630	1	66	1	3	3
115040	1	2	3	1	10	3	0	1	0	0	0	0	42	1	1	#NULL!	1	3	10	0	600	1	66	2	1	1
115091	1	2	3	1	10	3	0	1	0	0	1	1	33	1	1	1	1	2	9	10	550	0	67	1	1	2
335103	1	1	3	1	10	3	0	2	1	0	1	1	38	1	1	1	1	3	9	5	545	0	64	2	5	2
215008	1	3	3	1	10	3	0	2	0	0	0	0	36	1	1	#NULL!	1	3	12	20	740	1	67	1	4	4
235009	1	3	3	1	10	3	0	1	0	0	0	1	33	1	0	1	1	2	10	0	600	1	58	1	4	4
155009	1	2	3	1	10	3	0	2	0	0	0	1	36	0	1	1	1	2	10	20	620	1	60	1	2	4
133258	1	2	3	1	10	3	0	2	1	0	1	1	37	1	1	1	1	1	9	10	550	0	56	1	3	4
215010	1	3	3	1	10	3	0	2	0	0	1	1	38	1	1	#NULL!	0	2	10	15	615	1	53	2	1	2
215140	1	3	3	1	10	3	0	1	0	0	1	1	40	1	1	#NULL!	1	3	9	10	550	0	67	2	3	2
344120	1	1	2	1	10	3	1	2	0	0	0	1	40	1	1	1	1	3	9	20	560	0	68	2	4	4
114076	1	2	2	1	10	3	0	1	0	0	0	1	42	1	1	#NULL!	1	2	10	0	600	1	66	2	2	2
225070	1	3	3	1	10	3	0	2	0	0	1	1	41	1	1	1	1	3	9	20	560	0	51	2	2	2
214134	1	3	2	1	10	3	0	3	0	1	1	1	31	1	1	#NULL!	0	2	10	9	609	1	64	1	2	1
335129	1	1	3	1	10	3	1	2	0	0	0	1	35	1	1	#NULL!	1	3	9	40	580	0	67	1	1	2
155144	1	2	3	1	10	3	1	2	0	0	1	1	35	1	1	1	0	2	9	55	595	0	63	1	3	3
224043	1	3	2	1	10	3	1	1	0	0	0	1	40	1	0	#NULL!	1	3	10	10	610	1	55	2	3	3
315084	1	1	3	1	10	3	1	1	0	0	0	1	41	1	1	1	1	2	11	30	690	1	68	2	2	3
224004	1	3	2	1	10	3	0	2	1	0	0	1	38	1	1	1	1	3	9	0	540	0	52	2	4	5
334093	1	1	2	1	10	3	1	2	0	1	0	1	45	1	0	#NULL!	1	3	9	0	540	0	68	3	1	1
335036	1	1	3	1	10	3	0	2	0	0	1	1	35	1	1	#NULL!	1	2	9	30	570	0	68	1	1	1
114068	1	2	2	1	10	3	0	1	1	0	0	1	44	1	1	1	0	2	9	40	580	0	61	2	2	2
114073	1	2	2	1	10	3	0	2	1	0	1	1	48	1	1	#NULL!	1	2	10	0	600	1	70	3	3	4
344065	1	1	2	1	10	3	1	1	1	0	0	1	51	1	1	#NULL!	1	3	9	15	555	0	66	3	1	1
224084	1	3	2	1	10	3	0	1	0	0	0	1	30	1	1	1	1	1	9	50	590	0	65	1	3	2
215051	1	3	3	1	10	3	0	2	0	0	0	0	37	1	1	1	1	3	9	30	570	0	64	1	3	4
344066	1	1	2	1	10	3	1	1	0	0	1	1	38	1	1	#NULL!	1	3	10	30	630	1	68	2	3	2
154031	1	2	2	1	10	3	0	2	0	0	0	1	35	1	#NULL!	1	0	3	9	20	560	0	67	1	4	5
314201	1	1	2	1	10	3	0	2	0	0	0	1	37	1	1	1	1	3	10	50	650	1	63	1	3	4
225097	1	3	3	1	10	3	1	1	#NULL!	0	0	1	37	1	1	1	1	2	10	10	610	1	57	1	2	3
225017	1	3	3	1	10	3	1	1	1	0	1	0	35	1	1	1	1	#NULL!	10	25	625	1	65	1	3	4
115046	1	2	3	1	10	3	0	2	0	0	1	1	38	1	1	#NULL!	0	1	9	30	570	0	59	2	2	3
315120	1	1	3	1	10	3	0	2	0	0	1	1	38	1	1	#NULL!	1	3	10	0	600	1	57	2	3	4
225001	1	3	3	1	10	3	0	2	0	0	0	1	41	1	1	1	1	3	10	0	600	1	68	2	4	3
154071	1	2	2	1	10	3	0	2	1	0	0	1	40	1	1	1	0	#NULL!	9	20	560	0	63	2	2	3
214024	1	3	2	1	10	3	0	2	1	0	0	1	31	1	1	1	0	1	9	0	540	0	63	1	3	2
134047	1	2	2	1	10	3	0	2	0	0	1	1	36	1	1	1	1	3	10	10	610	1	69	1	3	3
225108	1	3	3	1	10	3	1	1	1	0	0	1	39	1	1	#NULL!	1	3	9	25	565	0	59	2	3	4
224126	1	3	2	1	10	3	0	2	0	0	0	1	41	1	1	1	1	3	9	30	570	0	68	2	5	5
215073	1	3	3	1	10	3	1	1	0	0	1	1	40	1	1	#NULL!	1	3	9	0	540	0	64	2	3	2
215012	1	3	3	1	10	3	1	2	0	1	0	0	41	1	1	#NULL!	0	3	9	30	570	0	61	2	4	3
155099	1	2	3	1	10	3	0	2	0	0	0	1	27	1	1	1	0	3	9	30	570	0	64	1	2	2
344141	1	1	2	1	10	3	1	2	0	0	0	1	41	1	1	#NULL!	1	3	8	0	480	0	58	2	2	2
155010	1	2	3	1	10	3	0	2	0	0	0	1	38	1	1	1	1	3	10	30	630	1	63	2	2	2
215005	1	3	3	1	10	3	0	2	#NULL!	0	0	1	33	1	1	#NULL!	1	3	9	2	542	0	65	1	5	4
155060	1	2	3	1	10	3	0	2	0	0	0	1	39	1	0	1	1	2	9	0	540	0	64	2	2	2
215037	1	3	3	1	10	3	0	1	0	0	0	0	43	1	1	1	1	2	10	0	600	1	66	2	2	3
334133	1	1	2	1	10	3	1	1	0	0	0	0	43	1	0	1	1	3	9	20	560	0	68	2	2	3
115038	1	2	3	1	10	3	0	1	0	0	0	0	45	1	1	#NULL!	0	#NULL!	9	20	560	0	66	3	1	1
335078	1	1	3	1	10	3	1	2	0	0	0	1	42	1	1	1	1	3	9	0	540	0	56	2	1	2
133189	1	2	3	1	10	3	1	1	0	0	0	1	46	1	1	1	1	2	10	20	620	1	68	3	3	3
225007	1	3	3	1	10	3	0	2	0	0	0	0	36	1	1	#NULL!	0	3	10	10	610	1	58	1	3	1
134113	1	2	2	1	10	3	1	2	0	0	0	1	48	1	1	3	1	3	10	40	640	1	65	3	2	2
344096	1	1	2	1	10	3	0	2	1	0	1	1	43	1	1	1	1	3	9	0	540	0	60	2	3	5
344152	1	1	2	1	10	3	1	1	0	0	0	1	43	1	0	#NULL!	0	3	10	3	603	1	64	2	3	2
345071	1	1	3	1	10	3	1	1	1	0	1	1	50	1	1	#NULL!	1	3	10	50	650	1	73	3	1	1
114062	1	2	2	1	10	3	0	1	1	0	1	1	50	1	1	1	1	3	11	10	670	1	68	3	3	4
345163	1	1	3	1	10	3	0	3	0	1	0	0	36	1	1	#NULL!	1	2	10	30	630	1	68	1	5	5
154106	1	2	2	1	10	3	0	1	1	1	1	0	26	1	1	3	0	#NULL!	10	40	640	1	43	1	5	5
345050	1	1	3	1	10	3	0	2	1	0	1	1	36	1	0	1	1	3	9	30	570	0	66	1	3	5
155164	1	2	3	1	10	3	0	3	0	0	1	1	36	1	1	2	1	3	9	35	575	0	67	1	2	5
134053	1	2	2	1	10	3	0	2	0	0	1	1	42	1	1	1	1	3	10	10	610	1	64	2	4	4
235151	1	3	3	1	10	3	0	2	1	0	1	1	37	1	1	1	1	1	10	10	610	1	66	1	4	4
214050	1	3	2	1	10	3	0	1	0	0	0	1	34	1	1	1	1	3	9	20	560	0	65	1	3	3
225123	1	3	3	1	10	3	1	1	0	1	0	0	44	1	0	#NULL!	1	2	9	30	570	0	59	2	2	5
133188	1	2	3	1	10	3	0	2	1	0	1	1	42	1	1	2	0	2	10	0	600	1	68	2	3	3
335131	1	1	3	1	10	3	1	1	1	0	0	0	45	1	1	#NULL!	1	2	10	50	650	1	63	3	1	1
214131	1	3	2	1	10	3	0	3	1	0	0	1	42	1	1	#NULL!	1	2	9	10	550	0	55	2	4	2
224127	1	3	2	1	10	3	1	1	0	0	0	1	42	1	1	1	1	1	10	0	600	1	68	2	3	2
335107	1	1	3	1	10	3	1	1	0	0	0	0	43	1	1	1	1	3	10	0	600	1	68	2	1	1
345104	1	1	3	1	10	3	1	2	1	0	1	1	43	1	1	#NULL!	1	2	10	20	620	1	68	2	1	1
224128	1	3	2	1	10	3	0	2	1	1	0	1	42	1	1	#NULL!	0	1	9	30	570	0	58	2	5	5
345150	1	1	3	1	10	3	1	1	1	0	0	0	38	1	1	#NULL!	1	3	10	20	620	1	68	2	2	2
334139	1	1	2	1	10	3	0	1	0	0	0	1	40	1	1	#NULL!	1	3	10	30	630	1	67	2	1	1
225105	1	3	3	1	10	3	0	2	1	0	0	1	36	1	1	1	1	3	11	30	690	1	60	1	2	1
335044	1	1	3	1	10	3	1	1	0	0	0	1	36	1	1	#NULL!	1	3	10	10	610	1	68	1	3	3
344047	1	1	2	1	10	3	1	1	0	0	1	1	39	1	1	#NULL!	1	3	10	0	600	1	68	2	5	2
224081	1	3	2	1	10	3	0	2	0	0	0	0	38	1	1	1	1	#NULL!	10	0	600	1	68	2	1	1
314068	1	1	2	1	10	3	0	1	0	0	0	1	40	1	0	1	1	3	9	58	598	0	67	2	4	4
155077	1	2	3	1	10	3	0	1	0	0	0	0	42	1	0	#NULL!	1	3	10	30	630	1	64	2	2	2
225150	1	3	3	1	10	3	0	1	1	0	0	1	43	1	1	#NULL!	1	3	9	0	540	0	66	2	2	3
345131	1	1	3	1	10	3	0	1	0	0	0	1	44	1	1	1	1	3	10	20	620	1	69	2	1	1
225106	1	3	3	1	10	3	0	1	1	0	0	1	49	1	0	1	1	3	10	20	620	1	60	3	3	2
155050	1	2	3	1	10	3	0	3	1	0	1	1	44	1	1	1	0	3	9	10	550	0	59	2	2	2
225173	1	3	3	1	10	3	0	2	1	1	0	1	47	1	1	#NULL!	1	3	10	10	610	1	68	3	2	3
154082	1	2	2	1	10	3	0	2	0	0	1	1	49	1	1	1	1	2	10	0	600	1	61	3	1	2
334132	1	1	2	1	10	3	0	2	1	0	0	1	49	1	1	#NULL!	1	3	10	0	600	1	68	3	2	1
344117	1	1	2	1	10	3	0	2	0	0	1	1	49	1	1	#NULL!	1	3	9	5	545	0	68	3	2	2
344170	1	1	2	1	10	3	0	2	0	0	0	1	50	1	0	#NULL!	1	3	9	20	560	0	67	3	5	5
234124	1	3	2	1	10	3	0	2	0	0	0	1	49	1	1	1	0	2	10	10	610	1	72	3	4	4
335038	1	1	3	1	10	3	1	1	0	0	1	1	49	1	1	1	1	2	9	20	560	0	68	3	3	1
334042	1	1	2	1	10	3	1	1	0	0	1	1	51	1	1	1	1	2	8	10	490	0	67	3	1	1
315034	1	1	3	1	10	3	0	1	0	0	0	1	49	1	1	1	1	3	10	20	620	1	67	3	2	3
315117	1	1	3	1	10	3	0	2	0	0	0	0	52	1	1	1	1	#NULL!	10	0	600	1	68	3	3	3
334098	1	1	2	1	10	3	0	2	1	0	1	1	51	1	1	1	1	3	10	42	642	1	63	3	1	1
345139	1	1	3	1	10	3	0	2	1	0	0	1	46	1	1	1	#NULL!	3	10	20	620	1	68	3	3	3
314084	1	1	2	1	10	3	1	1	0	0	0	1	51	1	0	#NULL!	0	3	9	30	570	0	68	3	2	4
133245	1	2	3	1	10	3	0	2	0	0	1	1	53	1	0	1	0	3	10	0	600	1	68	3	3	3
134019	1	2	2	1	10	3	0	2	0	0	0	0	27	1	0	1	0	1	9	0	540	0	65	1	3	3
225100	1	3	3	1	10	3	0	1	0	0	0	0	28	1	1	1	1	2	10	16	616	1	56	1	1	2
215004	1	3	3	1	10	3	1	1	0	0	0	1	30	1	0	#NULL!	1	3	11	35	695	1	67	1	1	1
133264	1	2	3	1	10	3	0	3	1	0	0	1	25	1	1	1	1	1	10	20	620	1	63	1	4	4
155075	1	2	3	1	10	3	0	2	0	1	0	0	29	1	1	1	1	3	11	28	688	1	58	1	2	2
154176	1	2	2	1	10	3	1	1	1	0	1	1	36	1	1	#NULL!	#NULL!	1	9	10	550	0	49	1	5	5
135064	1	2	3	1	10	3	0	3	1	0	0	1	30	1	#NULL!	2	1	1	9	5	545	0	73	1	4	3
235097	1	3	3	1	10	3	1	1	0	0	1	1	40	1	1	1	0	3	10	0	600	1	67	2	3	4
134085	1	2	2	1	10	3	0	2	1	0	1	1	46	1	1	1	1	2	8	20	500	0	57	3	4	5
155086	1	2	3	1	10	3	0	2	0	0	0	0	32	1	0	1	1	3	10	10	610	1	68	1	2	2
314159	1	1	2	1	10	3	0	2	0	0	0	1	29	1	0	#NULL!	1	3	10	21	621	1	68	1	3	4
314059	1	1	2	1	10	3	0	1	0	0	0	0	38	1	0	1	1	3	10	30	630	1	68	2	1	1
224024	1	3	2	1	10	3	1	1	0	0	0	0	41	1	1	1	#NULL!	2	10	0	600	1	68	2	3	2
224015	1	3	2	1	10	3	0	2	0	0	0	1	35	1	0	1	1	1	10	26	626	1	60	1	1	1
314057	1	1	2	1	10	3	1	2	0	0	0	0	40	1	0	1	1	2	10	2	602	1	68	2	2	3
335033	1	1	3	1	10	3	1	1	0	0	0	0	39	1	0	1	1	3	9	40	580	0	68	2	2	3
134152	1	2	2	1	10	3	1	2	0	0	0	0	50	1	0	1	1	1	10	0	600	1	67	3	5	5
154119	1	2	2	1	10	3	0	1	0	1	0	0	39	1	1	1	0	3	11	30	690	1	65	2	3	2
115139	1	2	3	1	10	3	0	2	0	1	1	1	36	1	1	1	1	2	10	0	600	1	62	1	3	4
214017	1	3	2	1	10	3	#NULL!	#NULL!	1	0	0	1	45	#NULL!	#NULL!	#NULL!	1	3	9	30	570	0	66	3	1	1
115051	1	2	3	1	10	3	0	2	1	0	0	1	42	1	1	#NULL!	1	3	7	0	420	0	67	2	2	2
235082	1	3	3	1	10	3	1	2	0	0	1	1	36	1	1	#NULL!	0	2	11	30	690	1	64	1	3	2
234177	1	3	2	1	10	3	1	1	1	0	0	1	41	1	1	#NULL!	1	1	10	0	600	1	66	2	1	1
154072	1	2	2	1	10	3	0	3	1	0	0	1	36	1	1	#NULL!	0	3	11	0	660	1	53	1	1	2
154069	1	2	2	1	10	3	0	3	0	0	0	1	47	1	0	1	1	2	10	0	600	1	60	3	3	3
314045	1	1	2	1	10	3	0	1	0	0	0	1	43	1	0	#NULL!	1	2	9	0	540	0	65	2	2	1
344027	1	1	2	1	10	3	1	1	0	0	0	1	37	1	0	#NULL!	1	3	11	20	680	1	68	1	1	1
224220	1	3	2	1	10	3	0	2	0	0	1	1	38	1	1	#NULL!	1	3	10	26	626	1	51	2	2	2
155153	1	2	3	1	10	3	0	2	0	0	0	0	27	1	1	#NULL!	0	3	10	30	630	1	68	1	1	1
154100	1	2	2	1	10	3	0	2	0	0	0	0	32	1	0	#NULL!	0	2	9	30	570	0	68	1	1	1
115088	1	2	3	1	10	3	0	2	0	0	0	0	31	1	1	1	1	2	11	30	690	1	59	1	4	2
114123	1	2	2	1	10	3	1	1	1	0	1	1	37	#NULL!	1	#NULL!	1	3	9	40	580	0	68	1	1	1
314100	1	1	2	1	10	3	0	2	0	0	0	1	39	1	1	2	1	3	9	30	570	0	63	2	3	4
315128	1	1	3	1	10	3	0	2	0	0	0	0	36	1	1	1	1	3	10	0	600	1	50	1	3	2
315037	1	1	3	1	10	3	0	2	0	0	0	0	41	1	0	1	1	#NULL!	10	30	630	1	68	2	3	3
335065	1	1	3	1	10	3	0	2	1	0	0	1	44	1	1	1	1	2	9	10	550	0	68	2	3	3
214156	1	3	2	1	10	3	0	2	0	0	0	1	47	1	1	1	1	3	12	10	730	1	72	3	2	3
234171	1	3	2	1	10	3	0	2	0	0	1	1	35	1	1	1	1	3	9	8	548	0	65	1	3	4
225172	1	3	3	1	10	3	0	1	0	0	0	1	40	1	0	1	1	2	8	20	500	0	58	2	4	4
134046	1	2	2	1	10	3	0	2	0	0	0	1	33	1	1	#NULL!	1	3	10	0	600	1	67	1	1	1
234153	1	3	2	1	10	3	0	2	1	0	1	1	39	1	1	3	1	1	9	0	540	0	59	2	3	4
115014	1	2	3	1	10	3	0	1	0	0	0	0	34	1	1	1	1	3	10	30	630	1	68	1	1	1
115056	1	2	3	1	10	3	0	2	0	0	0	1	25	1	1	#NULL!	1	3	9	0	540	0	66	1	3	3
225050	1	3	3	1	10	3	0	2	0	0	0	1	39	1	1	#NULL!	1	3	10	30	630	1	59	2	3	5
154181	1	2	2	1	10	3	0	#NULL!	0	0	0	0	37	1	0	1	1	3	11	30	690	1	68	1	2	2
344031	1	1	2	1	10	3	1	2	0	0	1	1	43	1	1	1	1	3	9	40	580	0	59	2	4	3
115125	1	2	3	1	10	3	1	1	0	0	0	1	43	1	1	#NULL!	1	2	10	20	620	1	65	2	2	3
224205	1	3	2	1	10	3	0	2	1	0	1	1	37	0	1	2	1	2	10	16	616	1	64	1	3	4
154095	1	2	2	1	10	3	0	2	0	0	0	1	43	1	0	1	1	3	10	10	610	1	67	2	2	2
344064	1	1	2	1	10	3	1	1	0	0	0	1	47	1	0	#NULL!	1	3	9	10	550	0	68	3	1	1
114166	1	2	2	1	10	3	#NULL!	#NULL!	0	0	0	1	51	1	1	#NULL!	1	3	11	29	689	1	58	3	2	2
154188	1	2	2	1	10	3	0	2	0	0	0	1	37	1	#NULL!	1	1	3	9	5	545	0	66	1	2	4
334035	1	1	2	1	10	3	1	1	0	0	1	1	34	1	1	1	1	3	10	10	610	1	64	1	2	2
344123	1	1	2	1	10	3	1	1	0	0	1	0	36	1	1	#NULL!	0	2	10	0	600	1	68	1	1	1
215065	1	3	3	1	10	3	0	1	0	0	0	1	44	1	1	1	1	3	8	10	490	0	60	2	4	4
215152	1	3	3	1	10	3	1	1	0	0	1	0	41	1	1	1	1	3	10	1	601	1	65	2	2	2
154168	1	2	2	1	10	3	0	2	0	0	0	1	46	1	0	#NULL!	1	3	11	21	681	1	68	3	3	3
345023	1	1	3	1	10	3	1	1	0	0	0	1	46	1	1	1	1	3	10	30	630	1	68	3	2	2
345213	1	1	3	1	10	3	0	2	1	0	0	1	39	1	1	1	1	3	9	25	565	0	63	2	2	2
345043	1	1	3	1	10	3	0	2	0	0	1	1	40	1	1	1	1	2	10	0	600	1	68	2	2	2
214124	1	3	2	1	10	3	0	1	0	0	0	0	41	1	0	#NULL!	1	3	10	0	600	1	59	2	1	2
225029	1	3	3	1	10	3	1	2	0	0	0	0	36	1	1	1	1	2	10	5	605	1	66	1	2	2
224198	1	3	2	1	10	3	0	1	0	0	1	0	51	1	0	1	0	3	10	0	600	1	46	3	5	5
344107	1	1	2	1	10	3	1	2	0	1	0	1	46	1	1	#NULL!	1	3	9	40	580	0	68	3	2	1
114096	1	2	2	1	10	3	1	2	0	0	0	1	43	1	0	1	1	1	11	40	700	1	68	2	3	3
225154	1	3	3	1	10	3	0	3	0	0	1	0	46	1	1	1	0	3	10	0	600	1	62	3	2	2
335081	1	1	3	1	10	3	1	3	1	0	0	1	42	0	1	#NULL!	0	1	9	15	555	0	68	2	4	4
345152	1	1	3	1	10	3	1	1	0	0	0	0	54	1	1	#NULL!	1	3	9	0	540	0	68	3	2	1
154158	1	2	2	1	10	3	0	3	0	0	0	0	41	1	0	1	1	#NULL!	10	30	630	1	52	2	3	4
215095	1	3	3	1	10	3	1	1	0	0	0	0	39	1	1	1	1	2	9	0	540	0	57	2	3	3
115176	1	2	3	1	10	3	0	2	0	0	0	1	42	1	1	1	1	3	10	20	620	1	63	2	1	1
345027	1	1	3	1	10	3	1	1	0	0	0	1	39	1	1	1	1	1	9	0	540	0	59	2	1	3
234025	1	3	2	1	10	3	0	1	1	0	1	1	36	1	1	1	1	1	10	20	620	1	62	1	2	2
315047	1	1	3	1	10	3	1	1	0	1	0	0	37	1	1	#NULL!	1	3	10	10	610	1	62	1	1	3
135053	1	2	3	1	10	3	1	2	0	0	0	1	46	1	1	1	1	3	11	30	690	1	66	3	2	2
154204	1	2	2	1	10	3	1	1	0	0	0	0	41	1	0	#NULL!	1	3	11	30	690	1	68	2	1	1
115082	1	2	3	1	10	3	0	1	1	1	0	1	41	1	1	#NULL!	1	3	10	20	620	1	64	2	5	5
234032	1	3	2	1	10	3	0	2	0	0	0	1	40	1	0	1	1	1	9	6	546	0	61	2	5	2
114040	1	2	2	1	10	3	0	2	0	0	0	1	46	1	1	1	1	3	10	10	610	1	68	3	3	3
225047	1	3	3	1	10	3	0	3	0	0	1	1	32	1	1	1	1	2	10	20	620	1	66	1	3	3
215119	1	3	3	1	10	3	0	2	0	0	0	1	39	1	1	1	1	2	10	10	610	1	61	2	2	2
133225	1	2	3	1	10	3	1	1	1	0	1	1	45	1	1	#NULL!	1	2	10	0	600	1	60	3	2	2
335047	1	1	3	1	10	3	1	1	1	0	0	0	41	1	1	#NULL!	1	2	9	40	580	0	65	2	3	5
314098	1	1	2	1	10	3	0	1	0	0	0	0	44	1	0	1	1	1	11	30	690	1	55	2	1	1
345117	1	1	3	1	10	3	1	1	1	1	0	0	33	1	1	#NULL!	1	3	9	0	540	0	70	1	1	1
154167	1	2	2	1	10	3	0	2	1	1	1	1	43	1	1	#NULL!	0	3	11	20	680	1	73	2	3	2
345034	1	1	3	1	10	3	1	1	0	0	0	1	38	1	0	#NULL!	1	2	9	0	540	0	68	2	1	1
314092	1	1	2	1	10	3	0	1	0	0	0	0	38	1	0	1	1	1	10	10	610	1	68	2	2	2
334066	1	1	2	1	10	3	0	2	0	0	0	0	44	1	0	#NULL!	1	3	10	10	610	1	67	2	1	2
314065	1	1	2	1	10	3	0	2	0	0	0	1	42	1	0	1	1	1	10	35	635	1	68	2	2	3
314101	1	1	2	1	10	3	1	1	0	0	0	1	42	1	0	1	1	2	9	50	590	0	68	2	2	2
344023	1	1	2	1	10	3	1	2	0	0	0	1	38	1	#NULL!	#NULL!	1	1	10	10	610	1	67	2	2	4
214013	1	3	2	1	10	3	0	2	0	1	1	1	46	0	0	1	0	#NULL!	10	15	615	1	59	3	5	5
114079	1	2	2	1	10	3	1	1	0	0	0	0	39	1	1	#NULL!	#NULL!	3	9	0	540	0	67	2	5	5
334036	1	1	2	1	10	3	1	2	1	1	0	1	46	1	1	#NULL!	1	2	10	0	600	1	68	3	1	1
114183	1	2	2	1	10	3	0	1	0	0	0	1	42	1	0	1	1	3	11	30	690	1	62	2	1	1
114137	1	2	2	1	10	3	1	1	0	0	0	0	46	1	0	#NULL!	1	3	10	15	615	1	68	3	1	1
225094	1	3	3	1	10	3	0	2	0	0	0	0	40	1	1	1	1	3	10	0	600	1	68	2	2	2
224020	1	3	2	1	10	3	1	2	0	0	1	0	49	1	0	#NULL!	1	3	8	30	510	0	67	3	1	2
314198	1	1	2	1	10	3	0	1	0	0	0	0	30	1	1	1	0	3	10	0	600	1	67	1	2	2
314199	1	1	2	1	10	3	0	2	0	0	0	0	43	1	0	1	1	3	10	0	600	1	52	2	1	1
314148	1	1	2	1	10	3	1	1	0	1	0	1	44	1	1	#NULL!	1	3	10	5	605	1	73	2	1	2
215167	1	3	3	1	10	3	0	2	0	0	0	0	44	1	0	1	1	3	9	40	580	0	68	2	2	2
134069	1	2	2	1	10	3	0	2	0	0	0	0	47	1	1	1	1	3	10	30	630	1	63	3	1	2
334081	1	1	2	1	10	3	1	1	0	0	0	0	47	1	0	1	1	#NULL!	10	15	615	1	68	3	2	3
315004	1	1	3	1	10	3	0	3	0	0	0	1	36	1	1	1	1	3	10	0	600	1	68	1	1	1
335171	1	1	3	1	10	3	0	1	0	0	0	1	38	1	0	1	1	3	10	20	620	1	68	2	2	2
334094	1	1	2	1	10	3	0	2	0	1	1	1	50	1	1	#NULL!	1	2	9	15	555	0	72	3	1	2
114117	1	2	2	1	10	3	0	1	0	0	0	0	44	1	1	#NULL!	1	3	10	0	600	1	68	2	1	1
224203	1	3	2	1	10	3	1	1	0	0	0	1	49	1	1	1	1	3	10	0	600	1	55	3	2	5
314150	1	1	2	1	10	3	0	2	0	0	0	0	48	1	0	1	1	3	10	0	600	1	73	3	1	1
224016	1	3	2	1	10	3	1	1	0	0	0	0	48	1	1	#NULL!	1	3	10	0	600	1	68	3	1	1
314137	1	1	2	1	10	3	1	1	0	0	0	1	52	1	0	1	1	3	9	35	575	0	68	3	3	3
334097	1	1	2	1	10	3	1	1	0	0	0	1	49	1	1	1	1	3	10	30	630	1	66	3	2	3
224031	1	3	2	1	10	3	0	2	0	0	0	0	47	1	0	#NULL!	1	3	10	0	600	1	62	3	2	2
345114	1	1	3	1	10	3	1	1	1	0	0	1	48	1	1	#NULL!	1	3	9	20	560	0	64	3	2	2
314073	1	1	2	1	10	3	0	2	0	0	0	1	47	1	1	1	1	2	9	0	540	0	61	3	2	2
234165	1	3	2	1	10	3	0	2	0	0	0	1	45	1	0	1	1	3	10	4	604	1	66	3	3	4
335152	1	1	3	1	10	3	0	1	1	1	0	0	47	1	0	#NULL!	0	3	9	20	560	0	64	3	4	3
235075	1	3	3	1	10	3	1	1	0	0	0	1	50	1	1	1	1	3	9	50	590	0	60	3	3	1
114055	1	2	2	1	10	3	0	1	0	0	0	1	36	1	1	#NULL!	1	3	10	0	600	1	66	1	2	1
225222	1	3	3	1	10	3	1	2	0	0	1	1	49	1	1	1	1	1	10	29	629	1	68	3	2	2
233118	1	3	1	1	10	3	1	1	0	0	1	1	45	1	1	1	1	1	11	50	710	1	62	3	2	2
334121	1	1	2	1	10	3	0	2	0	0	0	0	44	1	1	1	1	3	9	15	555	0	62	2	1	1
224044	1	3	2	1	10	3	1	1	0	0	0	0	38	1	0	1	1	3	9	30	570	0	66	2	1	5
135032	1	2	3	1	10	3	1	1	1	0	0	0	50	1	0	1	0	2	10	5	605	1	70	3	4	4
234185	1	3	2	1	10	3	0	2	1	1	0	1	46	1	0	1	1	1	9	20	560	0	72	3	2	2
224099	1	3	2	1	10	3	0	2	0	0	0	0	52	1	1	1	1	2	9	0	540	0	65	3	1	2
315052	1	1	3	1	10	3	0	3	0	1	0	0	47	1	0	1	1	3	10	1	601	1	68	3	3	2
214049	1	3	2	1	10	3	0	2	0	0	0	0	52	1	#NULL!	#NULL!	1	2	9	30	570	0	68	3	1	1
224033	1	3	2	1	10	3	0	2	0	0	0	1	45	1	1	1	1	3	9	30	570	0	62	3	2	3
233075	1	3	1	1	10	3	1	2	1	0	0	1	45	1	0	2	1	3	11	28	688	1	73	3	5	4
335030	1	1	3	1	10	3	1	1	1	0	0	1	53	1	1	#NULL!	1	1	9	20	560	0	68	3	3	3
345015	1	1	3	1	10	3	0	2	0	0	1	1	49	1	1	1	1	3	9	10	550	0	68	3	4	4
345020	1	1	3	1	10	3	1	1	0	0	0	0	54	1	0	#NULL!	0	3	9	0	540	0	68	3	1	1
314096	1	1	2	1	10	3	1	1	0	0	0	1	55	1	0	1	1	2	6	0	360	0	68	3	1	1
314088	1	1	2	1	10	3	1	1	0	0	0	1	46	1	0	#NULL!	1	3	10	20	620	1	62	3	1	1
134013	1	2	2	1	10	3	0	2	1	0	0	1	47	1	1	1	1	2	8	49	529	0	62	3	4	4
115053	1	2	3	1	10	3	0	2	0	0	1	1	45	1	1	2	1	2	9	0	540	0	66	3	3	4
214083	1	3	2	1	10	3	0	2	0	0	1	0	49	1	0	1	1	#NULL!	10	0	600	1	68	3	5	5
344148	1	1	2	1	10	3	0	1	0	0	0	0	53	1	0	1	0	3	11	0	660	1	53	3	5	5
114160	1	2	2	1	10	3	1	1	0	0	0	1	51	1	#NULL!	1	1	#NULL!	11	10	670	1	68	3	4	4
314040	1	1	2	1	10	3	1	1	1	0	0	0	49	1	1	#NULL!	1	3	10	0	600	1	64	3	2	1
345008	1	1	3	1	10	3	1	1	0	0	1	1	52	1	0	#NULL!	1	3	9	15	555	0	60	3	1	2
155182	1	2	3	1	10	3	0	2	0	0	1	1	48	1	1	1	1	3	10	0	600	1	65	3	3	2
114080	1	2	2	1	10	3	1	1	0	0	0	0	52	1	1	#NULL!	0	3	9	0	540	0	61	3	5	5
134168	1	2	2	1	10	3	1	1	0	0	0	0	54	1	1	1	1	2	10	1	601	1	68	3	1	1
335013	1	1	3	1	10	3	0	1	0	0	0	1	55	1	1	1	1	3	9	30	570	0	68	3	2	4
134185	1	2	2	1	10	3	0	3	0	0	0	0	41	1	1	1	1	#NULL!	11	0	660	1	42	2	2	3
133165	1	2	3	1	10	3	1	1	0	0	0	0	49	1	0	1	1	3	10	0	600	1	68	3	1	1
115177	1	2	3	1	10	3	0	2	0	0	0	1	54	1	1	#NULL!	1	3	10	15	615	1	68	3	1	1
114109	1	2	2	1	10	3	1	1	0	0	0	1	53	1	1	#NULL!	1	3	11	20	680	1	68	3	1	1
345095	1	1	3	1	10	3	0	1	1	0	1	1	55	1	1	1	1	2	8	0	480	0	66	3	1	1
114179	1	2	2	1	10	3	0	2	0	0	0	1	51	1	1	1	1	3	10	0	600	1	68	3	2	2
133216	1	2	3	1	10	3	1	1	0	0	0	1	53	1	1	1	1	2	10	0	600	1	68	3	2	4
114171	1	2	2	1	10	3	0	2	0	0	1	1	50	1	1	1	1	3	10	30	630	1	73	3	2	2
114023	1	2	2	1	10	3	0	2	0	0	0	0	53	1	0	#NULL!	1	3	11	10	670	1	68	3	1	1
345099	1	1	3	1	10	3	0	2	0	0	0	1	55	1	1	1	1	3	9	0	540	0	65	3	1	1
134158	1	2	2	1	10	3	1	1	1	0	0	1	55	1	1	1	1	3	9	30	570	0	65	3	2	3
224034	1	3	2	1	10	3	0	1	#NULL!	0	0	1	50	1	0	#NULL!	1	3	9	0	540	0	73	3	1	1
134045	1	2	2	1	10	3	0	2	0	0	0	1	53	1	0	3	0	3	10	0	600	1	68	3	2	2
114046	1	2	2	1	10	3	1	1	0	0	0	0	55	1	1	#NULL!	1	3	10	0	600	1	68	3	2	1
335176	1	1	3	1	10	3	1	1	0	1	1	1	56	1	0	1	1	3	10	10	610	1	68	3	1	1
344183	1	1	2	1	10	3	1	1	0	0	1	1	56	1	0	#NULL!	1	3	10	0	600	1	73	3	2	2
234039	1	3	2	1	10	3	0	2	0	0	1	1	56	1	0	1	1	3	11	30	690	1	68	3	2	3
214030	1	3	2	1	10	3	1	2	0	0	0	1	56	1	1	1	0	3	11	0	660	1	51	3	1	1
154120	1	2	2	1	10	3	0	2	0	0	0	1	56	1	1	1	1	3	10	4	604	1	68	3	3	3
115105	1	2	3	1	10	3	1	2	0	0	0	1	56	1	0	#NULL!	0	2	9	25	565	0	67	3	2	2
114144	1	2	2	1	10	3	1	1	1	0	0	1	56	1	1	#NULL!	1	2	9	40	580	0	68	3	1	1
114013	1	2	2	1	10	3	0	2	0	0	0	0	56	1	1	#NULL!	1	1	10	30	630	1	67	3	4	4
215169	1	3	3	1	10	3	1	2	0	0	0	0	56	1	1	#NULL!	1	3	9	40	580	0	68	3	3	4
315081	1	1	3	1	10	3	1	1	0	1	0	0	56	1	0	#NULL!	0	3	10	7	607	1	61	3	2	5
225078	1	3	3	1	10	2	0	2	1	0	0	1	38	1	1	1	1	3	9	20	560	0	64	2	2	2
333048	1	1	1	1	10	2	1	1	0	0	0	1	34	1	0	#NULL!	0	2	10	34	634	1	68	1	1	1
234076	1	3	2	1	10	2	0	2	0	0	1	1	19	0	1	#NULL!	0	1	9	0	540	0	54	1	4	2
134104	1	2	2	1	10	2	0	3	1	0	0	1	19	0	1	1	1	1	11	12	672	1	51	1	3	4
224170	1	3	2	1	10	2	0	1	0	0	1	1	15	1	0	1	1	3	10	0	600	1	26	1	1	1
334111	1	1	2	1	10	2	0	2	0	1	0	1	33	1	1	3	1	3	9	50	590	0	68	1	1	4
314083	1	1	2	1	10	2	0	2	0	0	0	0	26	#NULL!	0	1	0	3	10	0	600	1	58	1	1	2
234007	1	3	2	1	10	2	0	2	0	0	0	0	33	1	0	1	1	1	9	0	540	0	62	1	4	3
335028	1	1	3	1	10	2	0	2	0	0	1	1	19	1	1	#NULL!	1	3	9	30	570	0	65	1	3	2
235136	1	3	3	1	10	2	0	3	1	0	0	1	33	1	1	#NULL!	1	2	11	0	660	1	57	1	3	3
133278	1	2	3	1	10	2	0	2	#NULL!	0	0	1	23	1	1	#NULL!	0	3	8	4	484	0	66	1	2	4
134162	1	2	2	1	10	2	0	3	1	1	1	1	29	1	1	1	1	1	13	5	785	1	50	1	4	4
215063	1	3	3	1	10	2	0	2	0	0	1	1	35	1	1	#NULL!	0	1	9	0	540	0	68	1	3	3
134094	1	2	2	1	10	2	0	2	0	0	0	1	39	1	1	#NULL!	1	3	10	40	640	1	68	2	2	2
225037	1	3	3	1	10	2	0	3	0	0	0	1	20	0	1	2	1	1	10	5	605	1	59	1	4	3
235140	1	3	3	1	10	2	0	2	0	0	0	0	26	1	1	1	1	1	10	10	610	1	58	1	1	2
115025	1	2	3	1	10	2	0	2	0	0	1	1	37	1	1	1	0	2	10	0	600	1	56	1	1	1
154160	1	2	2	1	10	2	0	3	1	0	1	1	27	1	1	#NULL!	0	3	10	20	620	1	66	1	5	5
134077	1	2	2	1	10	2	0	2	0	0	1	1	26	1	1	2	1	3	11	30	690	1	58	1	5	5
114007	1	2	2	1	10	2	0	2	0	0	0	1	30	1	1	1	1	3	10	15	615	1	57	1	1	3
334026	1	1	2	1	10	2	1	2	1	0	1	1	21	1	1	2	0	1	9	0	540	0	54	1	5	1
135049	1	2	3	1	10	2	0	3	1	0	0	1	30	1	1	3	0	1	10	0	600	1	68	1	1	1
224114	1	3	2	1	10	2	1	3	1	0	1	1	28	0	1	1	1	#NULL!	10	10	610	1	40	1	5	5
235092	1	3	3	1	10	2	1	2	0	0	1	1	25	0	1	2	1	2	10	0	600	1	51	1	3	4
134058	1	2	2	1	10	2	0	1	0	0	1	1	33	1	1	1	0	#NULL!	11	30	690	1	55	1	5	3
215059	1	3	3	1	10	2	1	1	1	1	1	1	35	1	1	#NULL!	1	2	9	0	540	0	59	1	2	2
235046	1	3	3	1	10	2	0	2	0	1	0	1	23	1	1	#NULL!	0	3	9	0	540	0	65	1	3	3
134139	1	2	2	1	10	2	0	2	#NULL!	0	0	1	31	1	1	#NULL!	1	1	11	29	689	1	66	1	3	3
133181	1	2	3	1	10	2	0	3	0	0	1	1	29	1	1	#NULL!	0	2	10	30	630	1	61	1	4	2
114056	1	2	2	1	10	2	0	2	1	0	0	1	30	1	1	1	1	3	11	10	670	1	56	1	5	5
154035	1	2	2	1	10	2	1	2	1	0	0	1	34	1	1	1	1	3	11	30	690	1	64	1	2	2
225028	1	3	3	1	10	2	0	2	1	0	1	1	27	1	1	2	1	2	11	20	680	1	54	1	2	3
154139	1	2	2	1	10	2	0	2	0	1	1	1	26	1	1	#NULL!	0	3	10	0	600	1	50	1	3	3
154171	1	2	2	1	10	2	1	2	0	0	0	1	28	1	#NULL!	1	0	2	10	0	600	1	68	1	2	2
224075	1	3	2	1	10	2	0	2	1	0	1	1	22	1	1	1	0	2	10	0	600	1	60	1	3	3
154010	1	2	2	1	10	2	0	3	1	0	0	1	27	1	0	#NULL!	0	2	11	0	660	1	61	1	5	5
234093	1	3	2	1	10	2	1	2	0	0	0	0	29	1	1	#NULL!	1	3	10	10	610	1	67	1	4	4
134028	1	2	2	1	10	2	0	2	0	0	0	1	41	1	1	1	1	1	10	10	610	1	68	2	4	3
224174	1	3	2	1	10	2	0	2	0	0	1	1	38	1	1	1	1	1	10	27	627	1	24	2	2	3
334009	1	1	2	1	10	2	0	2	1	1	1	1	47	1	1	3	0	1	8	20	500	0	68	3	1	4
234110	1	3	2	1	10	2	0	2	0	0	0	0	37	0	1	1	1	1	8	0	480	0	68	1	3	3
344085	1	1	2	1	10	2	1	1	0	0	0	1	38	1	1	#NULL!	1	3	8	50	530	0	68	2	3	3
234149	1	3	2	1	10	2	0	3	0	0	1	1	33	1	1	1	1	1	#NULL!	#NULL!	#NULL!	#NULL!	62	1	3	2
334001	1	1	2	1	10	2	1	3	0	0	1	1	34	1	#NULL!	3	0	1	9	30	570	0	57	1	3	3
133179	1	2	3	1	10	2	0	2	1	1	0	0	43	1	1	2	0	2	10	10	610	1	67	2	2	2
214001	1	3	2	1	10	2	0	2	0	0	0	1	32	1	0	#NULL!	1	3	9	5	545	0	56	1	1	1
345198	1	1	3	1	10	2	0	1	1	0	1	1	31	1	1	2	1	2	10	0	600	1	66	1	2	2
115174	1	2	3	1	10	2	0	2	1	0	1	1	17	1	1	2	1	3	10	20	620	1	63	1	5	3
224201	1	3	2	1	10	2	0	2	1	0	0	1	28	1	1	1	1	3	10	20	620	1	51	1	1	2
135037	1	2	3	1	10	2	0	2	1	0	1	1	23	1	1	1	0	1	10	30	630	1	67	1	4	4
345073	1	1	3	1	10	2	0	3	0	1	1	1	31	1	1	1	0	3	10	10	610	1	59	1	2	2
225125	1	3	3	1	10	2	0	2	1	0	0	0	25	1	1	#NULL!	1	3	10	20	620	1	60	1	2	4
225135	1	3	3	1	10	2	0	3	0	0	1	1	29	1	1	1	1	3	10	28	628	1	52	1	2	3
215020	1	3	3	1	10	2	0	2	1	0	0	1	28	1	1	3	1	2	9	0	540	0	57	1	4	4
155181	1	2	3	1	10	2	0	1	0	0	0	0	32	1	0	1	1	2	10	5	605	1	66	1	1	1
335177	1	1	3	1	10	2	0	3	1	0	1	1	33	0	1	#NULL!	1	1	9	30	570	0	63	1	1	3
135003	1	2	3	1	10	2	0	3	1	1	0	1	30	1	1	1	0	3	11	29	689	1	60	1	2	1
224217	1	3	2	1	10	2	0	3	0	0	1	1	36	1	1	#NULL!	1	2	11	30	690	1	54	1	5	3
115187	1	2	3	1	10	2	0	2	1	0	1	1	41	1	1	2	1	3	11	0	660	1	56	2	4	4
215062	1	3	3	1	10	2	0	2	0	0	0	0	41	1	1	1	1	2	9	20	560	0	68	2	2	2
334083	1	1	2	1	10	2	1	1	0	0	0	1	42	1	1	1	1	2	10	30	630	1	68	2	2	1
114128	1	2	2	1	10	2	0	1	1	0	1	1	27	1	1	#NULL!	1	2	10	0	600	1	65	1	4	3
235048	1	3	3	1	10	2	0	3	0	0	0	1	24	1	1	1	1	2	9	30	570	0	62	1	4	4
234062	1	3	2	1	10	2	0	2	1	0	1	1	25	1	1	#NULL!	1	1	10	13	613	1	39	1	5	5
314001	1	1	2	1	10	2	1	3	0	0	0	1	29	0	0	1	#NULL!	3	11	25	685	1	63	1	2	2
345211	1	1	3	1	10	2	0	1	0	0	0	1	29	1	1	1	1	3	10	0	600	1	54	1	5	5
134120	1	2	2	1	10	2	0	1	0	0	1	1	24	1	1	1	1	3	11	49	709	1	58	1	2	2
235124	1	3	3	1	10	2	0	3	1	0	1	1	28	0	1	1	1	2	9	50	590	0	65	1	4	4
154103	1	2	2	1	10	2	0	3	1	0	1	1	31	1	1	1	#NULL!	2	9	0	540	0	62	1	4	2
345166	1	1	3	1	10	2	0	1	1	0	1	1	37	1	1	1	1	2	10	25	625	1	60	1	2	3
154052	1	2	2	1	10	2	0	3	0	0	0	1	27	0	1	#NULL!	1	3	9	15	555	0	59	1	4	5
114152	1	2	2	1	10	2	0	2	0	1	0	1	35	1	1	#NULL!	0	3	10	30	630	1	67	1	5	5
115135	1	2	3	1	10	2	0	2	1	0	0	1	29	1	1	#NULL!	0	1	9	30	570	0	57	1	2	2
115119	1	2	3	1	10	2	0	2	0	0	1	1	34	1	1	#NULL!	1	3	10	10	610	1	63	1	1	3
224210	1	3	2	1	10	2	0	2	1	0	0	1	28	1	1	1	1	3	9	30	570	0	49	1	3	3
335123	1	1	3	1	10	2	0	2	1	0	1	1	25	1	0	#NULL!	1	3	9	40	580	0	64	1	3	3
314135	1	1	2	1	10	2	0	2	0	0	1	1	37	1	1	#NULL!	1	2	10	5	605	1	68	1	2	2
215042	1	3	3	1	10	2	1	1	1	1	0	1	34	1	1	#NULL!	0	3	9	0	540	0	67	1	3	4
224008	1	3	2	1	10	2	0	1	0	1	1	1	31	1	1	1	1	2	10	0	600	1	61	1	3	2
225132	1	3	3	1	10	2	0	2	0	0	1	1	32	1	1	2	1	1	8	50	530	0	51	1	5	5
155191	1	2	3	1	10	2	0	3	0	1	0	1	31	1	1	#NULL!	0	3	10	0	600	1	65	1	2	2
215083	1	3	3	1	10	2	0	1	1	0	1	1	35	0	1	1	1	3	10	0	600	1	63	1	4	4
314109	1	1	2	1	10	2	0	2	0	1	1	1	38	1	1	1	1	1	10	30	630	1	57	2	5	5
154198	1	2	2	1	10	2	1	3	0	0	0	0	35	1	0	1	0	3	10	13	613	1	58	1	4	3
215125	1	3	3	1	10	2	0	2	#NULL!	0	0	1	30	1	1	1	1	3	9	55	595	0	58	1	2	2
315106	1	1	3	1	10	2	0	2	1	0	1	1	33	1	1	1	1	2	9	30	570	0	52	1	3	4
234064	1	3	2	1	10	2	0	2	1	1	0	1	34	1	1	#NULL!	1	2	10	3	603	1	63	1	3	2
154105	1	2	2	1	10	2	0	2	0	0	0	0	28	1	1	1	1	3	9	0	540	0	64	1	5	5
345047	1	1	3	1	10	2	0	3	0	0	1	1	30	1	0	#NULL!	1	2	9	20	560	0	68	1	2	3
154121	1	2	2	1	10	2	0	1	#NULL!	0	1	1	31	1	0	#NULL!	1	1	10	20	620	1	75	1	3	3
345137	1	1	3	1	10	2	0	3	1	0	1	1	32	1	1	#NULL!	1	3	8	0	480	0	58	1	3	2
215147	1	3	3	1	10	2	0	2	0	0	0	1	28	1	1	1	1	2	10	25	625	1	83	1	3	5
345145	1	1	3	1	10	2	0	3	0	0	1	1	36	1	1	1	0	2	8	30	510	0	62	1	3	3
334117	1	1	2	1	10	2	0	2	0	0	1	1	33	1	1	1	1	1	10	20	620	1	59	1	2	2
214108	1	3	2	1	10	2	0	2	0	0	0	1	30	1	1	#NULL!	1	2	9	19	559	0	68	1	2	3
215082	1	3	3	1	10	2	0	2	1	0	0	1	32	1	1	1	1	3	10	10	610	1	67	1	2	1
345093	1	1	3	1	10	2	0	3	1	0	1	1	34	1	1	#NULL!	1	2	9	0	540	0	68	1	3	2
234052	1	3	2	1	10	2	0	2	0	0	0	1	34	1	1	1	1	1	10	10	610	1	53	1	5	4
235126	1	3	3	1	10	2	0	3	0	0	0	1	32	1	1	1	1	3	11	10	670	1	52	1	5	5
213010	1	3	1	1	10	2	0	2	1	0	1	1	32	1	1	1	1	3	9	8	548	0	56	1	2	3
345061	1	1	3	1	10	2	0	3	1	0	1	1	35	1	1	#NULL!	1	1	9	30	570	0	51	1	1	1
335125	1	1	3	1	10	2	0	3	0	0	1	1	33	1	1	1	1	2	9	0	540	0	43	1	3	4
235147	1	3	3	1	10	2	0	3	0	0	1	1	30	1	0	1	1	3	8	30	510	0	68	1	5	5
225072	1	3	3	1	10	2	0	2	1	0	0	1	33	0	1	1	0	2	9	30	570	0	66	1	5	4
314042	1	1	2	1	10	2	1	1	0	0	1	1	44	1	1	#NULL!	1	3	10	0	600	1	66	2	3	3
235044	1	3	3	1	10	2	0	2	0	0	1	1	33	1	#NULL!	1	#NULL!	3	10	20	620	1	57	1	3	3
315063	1	1	3	1	10	2	0	2	0	#NULL!	1	1	35	0	1	2	0	2	7	0	420	0	61	1	1	4
334135	1	1	2	1	10	2	0	1	0	0	0	0	38	1	0	1	1	3	9	10	550	0	62	2	2	1
135010	1	2	3	1	10	2	0	2	0	0	0	1	44	1	1	1	1	2	9	30	570	0	68	2	1	1
334033	1	1	2	1	10	2	1	1	1	0	0	1	40	1	1	#NULL!	1	2	9	30	570	0	68	2	2	2
215091	1	3	3	1	10	2	0	2	0	0	1	1	33	1	1	1	1	2	9	5	545	0	57	1	3	3
315104	1	1	3	1	10	2	0	2	1	0	0	1	31	1	0	1	1	2	9	40	580	0	49	1	4	4
154026	1	2	2	1	10	2	1	1	0	0	0	1	34	1	1	#NULL!	1	3	9	0	540	0	62	1	1	1
345190	1	1	3	1	10	2	1	2	0	1	0	1	35	1	1	#NULL!	1	1	10	40	640	1	68	1	5	5
314191	1	1	2	1	10	2	0	1	0	1	0	1	34	1	1	#NULL!	#NULL!	3	10	6	606	1	61	1	3	2
344165	1	1	2	1	10	2	1	2	0	1	0	1	43	1	1	#NULL!	1	3	10	10	610	1	67	2	3	4
345024	1	1	3	1	10	2	0	2	1	0	0	1	43	1	1	1	1	3	10	25	625	1	68	2	3	2
335167	1	1	3	1	10	2	1	2	1	0	1	1	42	1	1	1	1	2	9	30	570	0	61	2	2	2
345202	1	1	3	1	10	2	0	2	0	0	0	1	39	1	1	1	1	1	10	0	600	1	58	2	3	3
215067	1	3	3	1	10	2	0	1	0	0	0	0	25	1	0	#NULL!	1	3	10	30	630	1	62	1	1	1
334082	1	1	2	1	10	2	0	1	0	0	0	1	43	1	1	#NULL!	1	2	9	0	540	0	64	2	5	5
345218	1	1	3	1	10	2	0	2	0	0	1	1	38	1	1	1	1	1	9	0	540	0	68	2	2	3
314003	1	1	2	1	10	2	0	2	0	0	1	1	32	1	1	1	1	3	10	0	600	1	57	1	3	2
134089	1	2	2	1	10	2	0	2	1	0	0	1	37	1	1	3	0	1	8	10	490	0	64	1	2	1
234186	1	3	2	1	10	2	0	2	1	0	0	0	36	1	1	1	1	1	10	30	630	1	67	1	1	4
224089	1	3	2	1	10	2	0	2	0	0	1	1	40	1	1	1	1	3	10	30	630	1	61	2	5	5
224103	1	3	2	1	10	2	0	1	1	0	1	1	31	1	1	1	1	3	10	0	600	1	59	1	3	5
334054	1	1	2	1	10	2	0	2	0	0	1	1	36	1	0	2	1	2	9	50	590	0	61	1	3	3
314126	1	1	2	1	10	2	0	1	0	0	0	1	33	1	1	1	1	3	10	30	630	1	68	1	3	4
115070	1	2	3	1	10	2	0	3	0	0	1	1	41	1	1	#NULL!	1	2	9	40	580	0	65	2	2	5
214035	1	3	2	1	10	2	0	2	1	0	1	1	39	1	1	1	1	3	9	0	540	0	53	2	2	3
224162	1	3	2	1	10	2	1	2	0	0	1	1	37	1	1	1	1	#NULL!	10	0	600	1	62	1	2	2
154107	1	2	2	1	10	2	0	3	1	0	1	1	36	1	1	3	1	2	9	30	570	0	52	1	4	2
133174	1	2	3	1	10	2	1	2	0	0	0	1	42	1	1	1	0	3	9	40	580	0	57	2	1	1
133239	1	2	3	1	10	2	0	2	0	0	0	1	34	0	1	2	1	1	#NULL!	#NULL!	#NULL!	#NULL!	66	1	3	3
314116	1	1	2	1	10	2	0	2	0	0	1	1	41	1	1	#NULL!	1	2	9	50	590	0	52	2	2	4
234042	1	3	2	1	10	2	0	3	0	0	0	0	33	0	0	1	1	3	9	10	550	0	58	1	4	3
214160	1	3	2	1	10	2	0	1	0	0	1	1	27	1	1	1	1	1	10	0	600	1	55	1	4	4
224100	1	3	2	1	10	2	0	2	0	0	0	0	25	1	1	1	1	3	9	4	544	0	60	1	3	3
315151	1	1	3	1	10	2	0	2	0	0	0	0	34	1	0	1	0	3	10	0	600	1	63	1	5	2
234119	1	3	2	1	10	2	0	1	1	0	1	1	30	0	1	#NULL!	1	1	11	40	700	1	65	1	2	1
345113	1	1	3	1	10	2	0	1	1	0	0	1	36	1	1	#NULL!	0	2	8	50	530	0	65	1	1	2
214010	1	3	2	1	10	2	0	2	1	0	0	1	30	1	0	2	1	1	10	10	610	1	62	1	4	4
234009	1	3	2	1	10	2	0	2	0	0	0	0	31	0	0	2	0	3	10	0	600	1	68	1	5	5
225091	1	3	3	1	10	2	0	1	1	0	1	1	36	1	1	#NULL!	1	2	9	30	570	0	58	1	4	1
334087	1	1	2	1	10	2	1	1	0	0	0	1	44	1	1	1	1	3	9	30	570	0	73	2	5	2
234003	1	3	2	1	10	2	0	2	0	0	1	1	39	1	1	1	0	1	10	20	620	1	56	2	3	5
344012	1	1	2	1	10	2	1	2	0	0	1	1	37	1	1	#NULL!	1	2	8	0	480	0	70	1	1	1
225148	1	3	3	1	10	2	0	2	0	0	1	1	37	1	1	1	1	1	9	0	540	0	64	1	4	3
134002	1	2	2	1	10	2	1	2	1	0	0	1	33	1	1	1	0	2	9	30	570	0	68	1	4	3
345226	1	1	3	1	10	2	1	1	1	0	0	1	37	1	1	1	1	2	10	30	630	1	64	1	1	1
135005	1	2	3	1	10	2	0	2	0	0	1	1	34	1	1	1	1	1	10	15	615	1	58	1	2	2
135047	1	2	3	1	10	2	0	3	0	0	0	1	26	#NULL!	1	#NULL!	0	1	9	0	540	0	53	1	5	5
234107	1	3	2	1	10	2	1	2	1	0	0	1	27	1	0	2	1	3	10	10	610	1	52	1	3	1
234016	1	3	2	1	10	2	0	2	1	0	1	1	36	1	1	1	1	1	10	0	600	1	62	1	5	5
314140	1	1	2	1	10	2	0	1	0	0	0	1	33	1	1	1	1	#NULL!	9	0	540	0	65	1	5	5
234159	1	3	2	1	10	2	0	3	1	0	1	1	30	1	1	2	1	1	10	0	600	1	49	1	5	5
235002	1	3	3	1	10	2	0	3	0	0	0	0	33	1	0	#NULL!	1	1	10	30	630	1	58	1	5	5
225068	1	3	3	1	10	2	0	2	1	0	1	1	37	1	1	1	0	2	11	4	664	1	67	1	4	4
215013	1	3	3	1	10	2	0	2	0	0	0	1	37	1	0	1	1	3	10	10	610	1	58	1	2	2
133270	1	2	3	1	10	2	0	1	0	0	1	1	37	1	1	1	1	1	10	0	600	1	66	1	2	2
215088	1	3	3	1	10	2	1	1	1	0	1	1	43	1	1	#NULL!	1	2	9	0	540	0	60	2	2	2
224208	1	3	2	1	10	2	0	1	1	0	1	1	36	1	1	1	1	1	8	0	480	0	62	1	3	3
334021	1	1	2	1	10	2	0	2	0	0	1	1	30	1	1	#NULL!	1	3	10	20	620	1	55	1	1	1
224215	1	3	2	1	10	2	0	2	0	1	0	1	28	1	0	1	1	3	11	30	690	1	64	1	4	1
335097	1	1	3	1	10	2	0	2	0	0	0	0	39	1	1	1	1	1	9	40	580	0	61	2	3	3
335064	1	1	3	1	10	2	1	1	1	0	1	1	37	1	0	#NULL!	1	2	10	0	600	1	65	1	5	5
155027	1	2	3	1	10	2	0	2	0	0	0	1	37	1	1	1	0	3	9	20	560	0	61	1	3	4
155098	1	2	3	1	10	2	0	2	0	0	0	0	43	1	1	1	1	3	11	20	680	1	67	2	3	1
225049	1	3	3	1	10	2	0	2	1	1	1	1	31	1	1	#NULL!	0	1	9	35	575	0	64	1	5	2
235128	1	3	3	1	10	2	0	2	0	0	0	1	33	1	0	1	0	2	9	0	540	0	68	1	3	3
235063	1	3	3	1	10	2	0	3	0	1	1	1	33	1	1	1	0	#NULL!	9	10	550	0	65	1	2	3
224119	1	3	2	1	10	2	0	2	0	0	0	1	41	1	1	1	0	1	12	10	730	1	68	2	3	3
344018	1	1	2	1	10	2	0	1	0	0	1	1	32	1	1	1	1	2	9	40	580	0	54	1	5	3
133274	1	2	3	1	10	2	0	2	0	0	0	1	31	1	1	1	1	2	10	10	610	1	68	1	2	4
335124	1	1	3	1	10	2	0	3	1	0	0	1	30	0	1	1	1	3	9	10	550	0	62	1	5	5
155169	1	2	3	1	10	2	0	2	0	1	0	1	32	1	1	#NULL!	1	1	9	30	570	0	62	1	1	1
214128	1	3	2	1	10	2	0	1	0	0	0	1	38	1	0	#NULL!	1	3	10	0	600	1	60	2	4	4
115043	1	2	3	1	10	2	0	2	1	0	0	0	39	1	1	1	#NULL!	3	10	24	624	1	62	2	5	3
334138	1	1	2	1	10	2	1	1	1	0	0	1	36	1	1	1	1	3	9	45	585	0	65	1	2	3
133262	1	2	3	1	10	2	0	1	0	0	0	0	40	1	1	1	1	2	9	50	590	0	54	2	2	3
134170	1	2	2	1	10	2	0	2	1	0	1	1	39	#NULL!	1	#NULL!	1	1	9	2	542	0	68	2	4	2
225127	1	3	3	1	10	2	0	2	1	1	1	1	39	1	1	#NULL!	0	1	10	0	600	1	68	2	3	3
315119	1	1	3	1	10	2	0	2	0	0	0	0	41	1	1	1	1	1	9	30	570	0	54	2	5	5
115023	1	2	3	1	10	2	0	2	1	0	0	1	41	1	1	1	1	2	10	15	615	1	58	2	3	3
235125	1	3	3	1	10	2	0	2	0	0	0	0	42	1	1	1	1	1	9	0	540	0	49	2	3	3
225079	1	3	3	1	10	2	0	2	0	1	0	0	39	1	1	#NULL!	0	3	9	50	590	0	60	2	2	2
234188	1	3	2	1	10	2	0	1	0	0	0	1	35	1	1	#NULL!	1	2	9	10	550	0	65	1	5	5
234008	1	3	2	1	10	2	0	1	1	0	1	1	44	1	1	#NULL!	1	2	9	10	550	0	60	2	1	2
154142	1	2	2	1	10	2	0	2	0	1	1	1	41	1	1	#NULL!	1	3	10	0	600	1	64	2	3	5
214151	1	3	2	1	10	2	0	1	1	0	0	0	45	0	0	1	0	3	10	30	630	1	66	3	1	2
344097	1	1	2	1	10	2	0	2	0	0	0	0	46	1	1	1	0	3	11	40	700	1	68	3	1	2
234105	1	3	2	1	10	2	0	2	0	1	0	1	43	1	0	1	1	2	10	10	610	1	62	2	2	2
314152	1	1	2	1	10	2	0	2	0	0	1	1	42	1	1	1	1	1	10	0	600	1	64	2	3	3
334101	1	1	2	1	10	2	0	2	0	0	1	1	40	1	0	#NULL!	1	3	9	20	560	0	65	2	2	2
134191	1	2	2	1	10	2	1	2	0	0	0	1	49	1	1	1	1	3	11	40	700	1	64	3	1	1
345172	1	1	3	1	10	2	0	3	1	0	1	1	43	#NULL!	1	#NULL!	1	3	9	20	560	0	65	2	4	4
214077	1	3	2	1	10	2	0	3	1	1	1	1	36	1	1	#NULL!	0	1	7	20	440	0	65	1	2	3
334108	1	1	2	1	10	2	0	2	1	0	1	1	35	1	1	#NULL!	1	1	9	20	560	0	67	1	3	3
155020	1	2	3	1	10	2	0	3	0	0	1	1	38	1	1	1	1	2	10	10	610	1	64	2	3	4
334048	1	1	2	1	10	2	1	1	1	0	1	1	33	1	1	3	1	2	9	30	570	0	67	1	1	2
134174	1	2	2	1	10	2	0	1	1	0	1	1	40	1	1	1	1	1	9	10	550	0	62	2	2	3
215055	1	3	3	1	10	2	0	1	1	0	1	1	36	#NULL!	#NULL!	2	1	1	9	49	589	0	56	1	2	4
155165	1	2	3	1	10	2	1	1	0	0	0	0	41	1	1	1	1	3	10	0	600	1	68	2	3	4
334034	1	1	2	1	10	2	0	1	0	0	1	1	42	1	1	#NULL!	1	2	10	0	600	1	61	2	2	1
224109	1	3	2	1	10	2	0	1	1	1	1	1	39	1	1	1	1	1	8	20	500	0	58	2	3	3
225042	1	3	3	1	10	2	0	2	1	0	1	1	47	1	1	1	0	2	10	30	630	1	67	3	3	3
133276	1	2	3	1	10	2	0	3	1	0	0	1	43	1	1	1	0	#NULL!	10	40	640	1	68	2	3	3
334013	1	1	2	1	10	2	0	3	1	0	1	1	43	1	1	1	0	1	10	0	600	1	57	2	5	5
154061	1	2	2	1	10	2	0	3	1	0	1	1	27	1	1	#NULL!	1	2	11	40	700	1	72	1	2	4
313034	1	1	1	1	10	2	1	2	1	0	1	1	39	1	1	#NULL!	1	2	9	30	570	0	66	2	2	2
133221	1	2	3	1	10	2	0	2	0	0	0	1	36	1	1	1	0	3	11	34	694	1	66	1	3	4
225073	1	3	3	1	10	2	0	2	0	0	1	1	25	1	1	1	1	1	10	10	610	1	68	1	1	2
225184	1	3	3	1	10	2	0	1	0	0	0	1	38	1	1	1	1	2	9	20	560	0	67	2	2	2
234183	1	3	2	1	10	2	0	1	0	0	0	1	34	1	1	#NULL!	1	3	10	0	600	1	68	1	2	2
135059	1	2	3	1	10	2	0	2	0	1	1	1	37	1	1	1	0	2	10	0	600	1	65	1	5	1
344119	1	1	2	1	10	2	0	2	0	0	0	1	43	0	1	3	0	3	10	25	625	1	65	2	2	1
133169	1	2	3	1	10	2	0	2	0	0	0	0	38	1	1	1	1	2	10	11	611	1	69	2	4	4
154067	1	2	2	1	10	2	0	2	0	0	0	0	41	1	1	#NULL!	1	1	10	20	620	1	60	2	1	1
224116	1	3	2	1	10	2	0	3	1	1	1	1	36	1	0	2	#NULL!	3	9	40	580	0	68	1	2	3
225194	1	3	3	1	10	2	0	2	1	0	1	1	42	0	1	2	1	2	10	37	637	1	57	2	2	2
224194	1	3	2	1	10	2	0	2	0	0	1	1	48	1	1	1	1	1	10	30	630	1	55	3	3	2
214067	1	3	2	1	10	2	1	2	0	0	0	1	50	1	1	1	1	3	10	46	646	1	73	3	2	2
224087	1	3	2	1	10	2	0	2	0	0	1	1	47	1	1	2	#NULL!	#NULL!	9	40	580	0	54	3	1	1
214144	1	3	2	1	10	2	0	3	#NULL!	0	0	1	28	1	1	#NULL!	1	3	9	0	540	0	58	1	5	5
133168	1	2	3	1	10	2	0	3	1	0	1	1	22	1	1	#NULL!	0	3	8	0	480	0	41	1	2	1
154027	1	2	2	1	10	2	0	3	0	0	0	0	29	1	1	1	1	3	7	17	437	0	65	1	3	3
133206	1	2	3	1	10	2	0	3	0	0	0	1	31	1	1	2	0	3	10	30	630	1	56	1	3	3
314118	1	1	2	1	10	2	0	2	0	0	1	1	23	1	0	1	1	3	8	25	505	0	51	1	2	2
224093	1	3	2	1	10	2	0	1	0	0	0	0	31	1	1	1	0	3	10	0	600	1	58	1	2	2
214007	1	3	2	1	10	2	1	1	0	0	0	0	38	1	1	#NULL!	0	2	9	50	590	0	63	2	1	1
133197	1	2	3	1	10	2	0	3	0	0	1	1	37	0	1	1	1	2	10	9	609	1	57	1	2	2
225075	1	3	3	1	10	2	0	1	0	0	0	0	34	1	0	1	0	3	10	30	630	1	68	1	1	1
224041	1	3	2	1	10	2	0	2	0	0	0	1	34	1	1	1	0	1	8	30	510	0	70	1	3	3
155047	1	2	3	1	10	2	0	3	0	0	0	0	33	1	1	1	1	3	9	20	560	0	65	1	2	3
214105	1	3	2	1	10	2	0	2	0	0	0	1	38	1	1	1	1	3	9	0	540	0	64	2	3	1
344115	1	1	2	1	10	2	0	1	0	0	0	0	38	1	1	1	1	3	10	0	600	1	68	2	5	5
214037	1	3	2	1	10	2	0	3	0	0	0	1	40	1	0	#NULL!	1	1	10	0	600	1	64	2	3	3
314078	1	1	2	1	10	2	1	1	0	0	0	0	41	1	0	#NULL!	1	3	10	0	600	1	67	2	1	2
154092	1	2	2	1	10	2	1	1	0	0	0	1	46	1	1	1	1	1	10	10	610	1	65	3	3	3
215168	1	3	3	1	10	2	1	2	0	0	1	0	44	1	1	1	1	3	9	0	540	0	68	2	1	1
214163	1	3	2	1	10	2	0	2	1	0	0	1	34	1	1	#NULL!	1	3	10	40	640	1	60	1	5	4
215075	1	3	3	1	10	2	0	3	0	0	0	1	38	1	1	2	1	2	10	30	630	1	62	2	4	4
234075	1	3	2	1	10	2	0	2	1	0	1	1	33	1	1	#NULL!	1	1	11	30	690	1	66	1	4	2
334076	1	1	2	1	10	2	0	2	0	0	0	1	34	1	0	#NULL!	1	3	10	0	600	1	68	1	1	1
214125	1	3	2	1	10	2	0	2	1	0	1	1	33	1	1	1	1	1	9	15	555	0	63	1	3	3
215166	1	3	3	1	10	2	1	2	0	0	1	1	40	1	1	1	1	3	9	0	540	0	65	2	3	2
135033	1	2	3	1	10	2	0	2	0	0	0	1	36	1	0	1	1	1	10	0	600	1	66	1	3	3
114157	1	2	2	1	10	2	0	1	1	0	0	1	36	1	1	#NULL!	1	2	11	30	690	1	66	1	5	5
225177	1	3	3	1	10	2	0	2	0	0	1	1	38	1	1	1	1	3	10	0	600	1	67	2	2	2
235015	1	3	3	1	10	2	0	2	0	0	0	0	41	1	1	1	1	2	10	5	605	1	64	2	2	2
345210	1	1	3	1	10	2	0	1	0	0	0	1	47	1	1	#NULL!	1	3	10	40	640	1	66	3	3	1
344140	1	1	2	1	10	2	0	1	0	0	0	1	42	1	0	1	1	2	9	0	540	0	66	2	1	1
343029	1	1	1	1	10	2	0	3	0	0	1	1	46	0	0	2	1	1	10	0	600	1	61	3	1	1
234168	1	3	2	1	10	2	0	1	1	0	0	1	40	1	1	3	1	3	9	3	543	0	61	2	1	2
314192	1	1	2	1	10	2	0	3	0	0	1	1	40	1	1	1	#NULL!	#NULL!	10	30	630	1	#NULL!	2	2	2
234099	1	3	2	1	10	2	1	2	0	0	0	0	38	1	1	#NULL!	1	3	9	33	573	0	65	2	1	1
215143	1	3	3	1	10	2	1	2	0	0	0	1	37	1	0	1	1	3	9	40	580	0	57	1	2	2
223023	1	3	1	1	10	2	0	2	1	1	0	1	37	1	1	#NULL!	1	3	9	0	540	0	56	1	4	4
134071	1	2	2	1	10	2	0	1	0	0	1	1	41	1	1	#NULL!	1	1	9	0	540	0	55	2	3	1
155093	1	2	3	1	10	2	0	2	0	0	0	0	47	1	0	1	1	3	11	0	660	1	51	3	4	4
154164	1	2	2	1	10	2	0	2	0	0	0	1	54	1	1	1	1	#NULL!	11	8	668	1	68	3	1	1
133272	1	2	3	1	10	2	0	2	0	0	0	1	32	1	1	3	1	2	10	20	620	1	73	1	2	3
155041	1	2	3	1	10	2	0	3	1	1	1	1	24	0	1	1	1	#NULL!	9	0	540	0	51	1	4	4
154124	1	2	2	1	10	2	0	1	0	0	0	1	29	1	0	1	1	3	10	20	620	1	56	1	1	2
344168	1	1	2	1	10	2	0	2	0	0	0	1	32	1	1	1	#NULL!	1	10	0	600	1	60	1	5	2
214046	1	3	2	1	10	2	1	2	0	0	1	1	35	1	0	2	1	2	11	30	690	1	55	1	2	2
134092	1	2	2	1	10	2	1	2	0	0	1	1	39	1	1	1	1	1	10	20	620	1	63	2	2	4
315132	1	1	3	1	10	2	0	3	1	0	0	1	36	0	1	2	0	3	9	13	553	0	65	1	4	4
154006	1	2	2	1	10	2	0	3	1	0	1	1	37	1	#NULL!	#NULL!	#NULL!	1	9	0	540	0	65	1	2	2
133198	1	2	3	1	10	2	0	2	0	0	0	1	41	1	1	1	1	3	9	0	540	0	63	2	2	2
234058	1	3	2	1	10	2	1	1	0	0	1	1	38	1	1	1	#NULL!	1	9	30	570	0	66	2	4	3
115099	1	2	3	1	10	2	0	2	0	0	0	1	33	1	0	#NULL!	0	2	10	30	630	1	66	1	1	2
215078	1	3	3	1	10	2	1	2	1	0	1	1	44	1	0	#NULL!	1	2	10	20	620	1	57	2	1	1
115121	1	2	3	1	10	2	0	2	0	0	1	1	43	1	1	#NULL!	0	2	10	30	630	1	60	2	2	2
225090	1	3	3	1	10	2	0	2	0	0	0	0	41	1	1	1	1	3	11	25	685	1	60	2	1	1
115002	1	2	3	1	10	2	0	2	0	0	0	0	42	1	1	#NULL!	1	3	10	20	620	1	62	2	2	2
234133	1	3	2	1	10	2	0	1	1	0	0	1	43	1	1	1	1	2	9	30	570	0	67	2	4	3
215019	1	3	3	1	10	2	0	2	0	0	1	0	39	0	0	1	1	3	9	19	559	0	66	2	2	2
154137	1	2	2	1	10	2	0	3	0	0	0	1	45	1	0	1	1	3	9	30	570	0	71	3	1	5
315097	1	1	3	1	10	2	0	2	0	0	0	0	44	1	0	1	1	2	10	0	600	1	68	2	2	2
225124	1	3	3	1	10	2	0	3	0	1	1	1	44	1	1	#NULL!	1	2	10	10	610	1	55	2	5	5
345064	1	1	3	1	10	2	0	2	1	0	0	0	41	1	1	1	1	2	10	30	630	1	56	2	1	1
225207	1	3	3	1	10	2	0	2	1	0	1	1	39	1	1	1	1	2	10	10	610	1	51	2	2	2
345207	1	1	3	1	10	2	0	2	1	1	1	1	44	1	1	#NULL!	0	3	8	20	500	0	42	2	2	1
155039	1	2	3	1	10	2	1	1	1	0	1	1	41	1	1	1	1	3	10	10	610	1	64	2	3	3
335144	1	1	3	1	10	2	1	1	0	0	0	1	43	1	0	#NULL!	0	3	8	30	510	0	64	2	2	2
315113	1	1	3	1	10	2	0	3	1	0	1	1	35	1	1	3	1	1	9	50	590	0	68	1	2	2
154008	1	2	2	1	10	2	0	2	0	0	0	1	47	1	0	1	1	#NULL!	11	10	670	1	59	3	2	2
114175	1	2	2	1	10	2	0	2	1	0	0	1	41	1	#NULL!	#NULL!	0	3	10	30	630	1	64	2	3	2
215085	1	3	3	1	10	2	0	2	1	0	1	1	47	1	1	1	1	2	8	0	480	0	49	3	2	1
314039	1	1	2	1	10	2	0	2	0	1	1	1	39	1	1	#NULL!	1	3	9	20	560	0	64	2	5	1
154093	1	2	2	1	10	2	0	2	0	0	0	1	44	0	1	1	1	2	10	0	600	1	68	2	3	4
225146	1	3	3	1	10	2	0	2	0	0	0	1	50	1	1	1	1	2	10	24	624	1	68	3	3	5
345046	1	1	3	1	10	2	0	2	0	1	0	1	32	1	1	#NULL!	1	2	10	30	630	1	68	1	5	2
314166	1	1	2	1	10	2	0	1	0	0	1	1	38	1	1	1	1	1	11	5	665	1	50	2	5	5
215036	1	3	3	1	10	2	0	1	1	0	1	1	32	1	1	#NULL!	1	3	10	39	639	1	55	1	5	5
215100	1	3	3	1	10	2	0	1	0	0	0	0	37	1	1	#NULL!	1	2	10	30	630	1	68	1	2	2
134021	1	2	2	1	10	2	1	2	0	0	0	1	38	1	1	#NULL!	1	2	9	30	570	0	68	2	2	3
234131	1	3	2	1	10	2	0	2	0	1	0	1	37	1	0	#NULL!	1	2	9	30	570	0	66	1	5	5
115073	1	2	3	1	10	2	0	1	0	0	0	0	44	1	1	1	1	3	9	35	575	0	55	2	1	1
335157	1	1	3	1	10	2	1	1	0	0	0	0	42	1	1	1	1	3	9	20	560	0	68	2	3	3
214107	1	3	2	1	10	2	0	2	1	0	0	1	43	1	1	#NULL!	1	3	10	0	600	1	73	2	5	5
314019	1	1	2	1	10	2	1	1	0	0	0	1	42	1	0	1	1	#NULL!	9	30	570	0	63	2	1	1
133246	1	2	3	1	10	2	0	2	1	0	0	1	43	0	1	1	1	2	9	0	540	0	57	2	3	3
214043	1	3	2	1	10	2	1	2	0	1	1	1	38	1	1	1	1	3	10	20	620	1	59	2	2	2
344025	1	1	2	1	10	2	0	2	0	0	0	1	43	1	1	1	1	3	8	40	520	0	68	2	3	3
315116	1	1	3	1	10	2	0	3	1	0	1	1	39	#NULL!	0	1	1	3	10	0	600	1	66	2	1	3
313035	1	1	1	1	10	2	1	1	1	0	0	1	39	1	0	#NULL!	1	2	10	30	630	1	68	2	2	2
234156	1	3	2	1	10	2	0	2	0	0	1	1	43	1	0	1	#NULL!	#NULL!	11	0	660	1	68	2	2	2
135051	1	2	3	1	10	2	1	2	0	0	0	1	35	1	1	#NULL!	0	3	8	37	517	0	68	1	2	5
134018	1	2	2	1	10	2	0	2	0	0	1	1	36	1	1	1	0	3	10	0	600	1	56	1	1	2
154021	1	2	2	1	10	2	0	2	0	0	0	1	41	0	1	1	1	1	8	10	490	0	52	2	1	2
155058	1	2	3	1	10	2	0	3	0	0	0	1	39	1	1	1	0	1	10	20	620	1	68	2	1	1
234043	1	3	2	1	10	2	0	2	0	1	0	1	43	1	1	1	1	2	10	0	600	1	48	2	3	3
114110	1	2	2	1	10	2	0	1	1	0	0	0	41	1	1	#NULL!	1	3	10	5	605	1	73	2	1	1
344029	1	1	2	1	10	2	0	2	0	0	0	0	46	1	0	#NULL!	1	3	10	20	620	1	72	3	1	2
213118	1	3	1	1	10	2	1	1	1	0	0	0	37	1	1	1	1	3	9	48	588	0	57	1	4	2
224154	1	3	2	1	10	2	0	3	0	0	0	1	44	1	1	1	1	2	#NULL!	#NULL!	#NULL!	#NULL!	68	2	5	5
315065	1	1	3	1	10	2	0	2	0	0	0	0	40	1	0	1	0	3	10	0	600	1	59	2	5	5
224157	1	3	2	1	10	2	1	2	0	0	0	1	42	1	0	1	1	2	10	28	628	1	61	2	2	2
314090	1	1	2	1	10	2	1	1	0	0	0	0	46	1	0	2	1	2	10	20	620	1	68	3	2	2
215058	1	3	3	1	10	2	0	2	1	0	0	1	42	1	1	1	1	2	11	30	690	1	68	2	4	4
154085	1	2	2	1	10	2	0	1	1	0	0	1	41	1	1	1	1	1	9	58	598	0	63	2	2	3
114020	1	2	2	1	10	2	0	2	0	0	0	1	41	1	1	#NULL!	1	3	9	20	560	0	61	2	1	1
315020	1	1	3	1	10	2	0	2	0	0	0	0	44	1	1	1	1	3	11	20	680	1	63	2	1	1
134163	1	2	2	1	10	2	0	1	0	0	0	0	46	1	1	1	1	2	9	0	540	0	68	3	1	1
225189	1	3	3	1	10	2	0	2	#NULL!	0	0	1	32	1	1	2	0	3	10	0	600	1	60	1	3	3
344051	1	1	2	1	10	2	0	2	0	1	0	1	45	1	1	1	1	3	10	10	610	1	68	3	2	1
314037	1	1	2	1	10	2	1	2	0	0	0	0	45	1	1	#NULL!	1	#NULL!	10	0	600	1	60	3	3	3
225224	1	3	3	1	10	2	0	1	0	0	0	0	47	1	1	1	1	3	10	0	600	1	68	3	1	2
314108	1	1	2	1	10	2	0	2	0	0	0	1	44	1	1	1	1	2	9	0	540	0	60	2	2	2
214112	1	3	2	1	10	2	1	1	0	0	0	1	47	1	1	1	1	3	9	30	570	0	68	3	2	3
154155	1	2	2	1	10	2	0	2	0	1	0	1	48	1	0	#NULL!	0	2	9	0	540	0	64	3	2	2
225067	1	3	3	1	10	2	1	2	0	0	0	1	53	1	1	#NULL!	1	3	9	0	540	0	60	3	1	1
115010	1	2	3	1	10	2	0	3	0	0	1	1	50	0	#NULL!	1	1	1	10	15	615	1	66	3	4	4
224032	1	3	2	1	10	2	0	1	0	0	0	0	54	1	1	1	1	3	10	20	620	1	66	3	4	3
134083	1	2	2	1	10	2	0	3	1	0	0	1	36	1	0	1	1	3	11	25	685	1	70	1	3	3
154152	1	2	2	1	10	2	0	2	0	0	1	1	42	1	1	1	1	3	10	30	630	1	68	2	2	2
334019	1	1	2	1	10	2	0	2	0	0	0	1	34	0	0	1	1	3	10	10	610	1	60	1	2	2
343141	1	1	1	1	10	2	1	1	0	0	0	0	43	1	0	1	#NULL!	3	9	45	585	0	68	2	2	2
214164	1	3	2	1	10	2	0	2	0	0	0	0	47	1	0	#NULL!	1	3	9	5	545	0	51	3	2	2
345035	1	1	3	1	10	2	0	1	0	0	1	0	48	1	1	1	0	3	11	40	700	1	68	3	1	1
115167	1	2	3	1	10	2	0	1	0	0	0	1	47	1	1	1	1	3	9	20	560	0	63	3	1	1
345004	1	1	3	1	10	2	0	2	0	0	0	1	44	1	1	1	1	3	8	15	495	0	68	2	2	1
225115	1	3	3	1	10	2	1	1	0	0	1	1	42	1	1	1	1	3	8	20	500	0	68	2	2	2
235073	1	3	3	1	10	2	0	2	0	0	0	0	51	1	#NULL!	1	1	3	10	10	610	1	67	3	3	4
334029	1	1	2	1	10	2	1	1	1	0	0	0	45	1	1	1	1	3	8	0	480	0	68	3	1	1
234024	1	3	2	1	10	2	0	2	0	0	1	1	50	1	1	1	1	2	10	25	625	1	65	3	5	5
334051	1	1	2	1	10	2	0	1	0	0	0	1	46	0	1	#NULL!	1	3	9	30	570	0	66	3	1	1
133251	1	2	3	1	10	2	0	3	0	0	0	1	50	1	1	2	1	1	10	6	606	1	67	3	2	2
225176	1	3	3	1	10	2	0	2	0	0	1	1	51	1	1	1	1	2	9	30	570	0	67	3	3	2
134011	1	2	2	1	10	2	0	1	0	0	0	1	52	1	0	1	1	3	10	5	605	1	68	3	1	1
344048	1	1	2	1	10	2	0	2	1	0	1	0	42	1	1	2	1	3	8	20	500	0	48	2	2	2
215142	1	3	3	1	10	2	0	3	0	0	1	1	45	1	1	#NULL!	0	2	9	35	575	0	68	3	3	3
155176	1	2	3	1	10	2	0	1	0	0	1	1	55	1	1	1	1	2	10	0	600	1	68	3	2	2
155001	1	2	3	1	10	2	0	3	1	0	1	1	52	1	1	#NULL!	1	1	10	2	602	1	68	3	3	4
134135	1	2	2	1	10	2	0	2	0	0	0	1	53	0	1	1	1	3	10	8	608	1	63	3	2	2
133200	1	2	3	1	10	2	0	3	0	0	1	0	56	1	1	1	1	2	10	1	601	1	68	3	4	4
154149	1	2	2	1	10	2	0	3	0	1	0	1	56	0	1	1	0	#NULL!	9	0	540	0	68	3	3	5
224118	1	3	2	1	10	2	0	2	1	0	0	1	56	1	1	1	1	3	9	40	580	0	68	3	2	1
114024	1	2	2	1	10	2	1	2	0	0	0	0	56	1	1	#NULL!	1	#NULL!	9	10	550	0	68	3	1	1
344104	1	1	2	1	10	2	1	2	0	0	0	0	56	1	1	1	1	3	9	0	540	0	51	3	1	1
335003	1	1	3	1	10	2	1	1	0	0	0	0	56	1	1	1	1	2	10	30	630	1	68	3	2	2
234001	1	3	2	1	10	1	0	1	0	0	0	0	28	1	1	#NULL!	1	3	9	50	590	0	68	1	5	5
344158	1	1	2	1	10	1	0	2	1	1	0	1	36	1	1	#NULL!	1	2	10	0	600	1	68	1	2	4
224094	1	3	2	1	10	1	0	1	0	0	0	0	31	1	1	#NULL!	1	3	9	10	550	0	68	1	2	2
215107	1	3	3	1	10	1	0	2	0	0	1	1	26	1	1	1	1	3	10	0	600	1	62	1	1	1
235011	1	3	3	1	10	1	0	2	0	0	0	1	34	1	1	1	1	#NULL!	11	20	680	1	55	1	3	5
315157	1	1	3	1	10	1	1	2	1	1	0	1	40	1	0	#NULL!	1	1	9	50	590	0	65	2	2	2
225168	1	3	3	1	10	1	0	2	1	0	1	1	33	1	1	#NULL!	1	3	9	0	540	0	68	1	1	2
135050	1	2	3	1	10	1	0	1	0	0	1	1	33	1	1	1	1	3	9	10	550	0	64	1	3	3
114014	1	2	2	1	10	1	0	2	1	0	1	1	34	1	1	#NULL!	#NULL!	3	11	30	690	1	59	1	2	3
233044	1	3	1	1	10	1	0	2	0	0	0	1	43	1	1	1	0	2	10	29	629	1	64	2	5	5
154089	1	2	2	1	10	1	#NULL!	2	0	0	1	1	41	0	#NULL!	2	1	2	10	0	600	1	58	2	5	5
134007	1	2	2	1	10	1	0	2	0	1	0	1	40	1	1	2	1	3	9	50	590	0	65	2	5	4
344121	1	1	2	1	10	1	0	2	1	0	1	1	44	1	1	3	1	1	9	30	570	0	68	2	4	3
114150	1	2	2	1	10	1	1	1	0	0	1	1	36	1	1	1	1	1	8	20	500	0	68	1	4	4
215044	1	3	3	1	10	1	0	3	0	0	1	1	32	1	1	1	1	2	8	15	495	0	64	1	3	3
345003	1	1	3	1	10	1	0	2	0	0	1	1	24	1	0	#NULL!	0	3	11	30	690	1	61	1	1	2
154037	1	2	2	1	10	1	1	2	0	0	1	1	23	1	0	1	0	2	9	10	550	0	63	1	3	2
225218	1	3	3	1	10	1	0	2	0	0	0	1	33	1	1	1	1	2	10	0	600	1	65	1	1	1
224130	1	3	2	1	10	1	0	2	1	0	1	1	28	1	1	#NULL!	1	3	10	30	630	1	51	1	2	2
135040	1	2	3	1	10	1	0	2	0	0	0	1	34	1	0	1	1	2	11	50	710	1	63	1	2	3
225149	1	3	3	1	10	1	0	2	0	0	0	0	32	1	1	1	1	3	9	30	570	0	63	1	4	4
314069	1	1	2	1	10	1	0	2	0	0	0	0	39	1	1	1	1	2	11	47	707	1	66	2	2	3
114164	1	2	2	1	10	1	1	1	1	0	1	1	40	1	1	#NULL!	1	3	10	30	630	1	55	2	2	1
114159	1	2	2	1	10	1	0	2	1	0	1	1	45	1	1	1	1	2	9	0	540	0	63	3	1	1
234071	1	3	2	1	10	1	0	2	1	0	1	1	34	1	1	2	0	3	10	0	600	1	62	1	4	4
314035	1	1	2	1	10	1	0	2	1	0	0	1	36	1	0	1	1	3	9	1	541	0	68	1	5	3
234128	1	3	2	1	10	1	1	2	1	1	1	1	34	1	1	1	1	1	10	11	611	1	63	1	2	3
154090	1	2	2	1	10	1	1	2	0	0	0	1	37	1	1	1	1	3	11	0	660	1	64	1	2	4
214064	1	3	2	1	10	1	0	1	1	0	1	1	35	1	1	2	0	1	9	3	543	0	44	1	2	4
115080	1	2	3	1	10	1	0	2	1	1	0	0	37	1	1	1	1	2	9	30	570	0	61	1	5	5
314094	1	1	2	1	10	1	0	1	0	0	0	1	40	1	0	1	1	3	11	20	680	1	68	2	2	1
314011	1	1	2	1	10	1	1	2	0	0	0	1	37	#NULL!	1	#NULL!	0	3	10	0	600	1	64	1	1	1
335113	1	1	3	1	10	1	1	2	0	0	1	1	45	1	1	#NULL!	1	3	10	0	600	1	66	3	1	1
224137	1	3	2	1	10	1	1	1	0	0	1	1	36	1	1	1	1	2	10	0	600	1	61	1	4	3
154046	1	2	2	1	10	1	1	2	1	0	0	1	39	0	1	#NULL!	0	3	10	0	600	1	68	2	2	2
344162	1	1	2	1	10	1	0	2	1	0	1	1	25	1	1	1	1	3	9	20	560	0	48	1	3	1
134087	1	2	2	1	10	1	1	1	0	0	0	1	31	1	1	2	1	3	10	30	630	1	62	1	3	3
154075	1	2	2	1	10	1	0	2	1	0	1	1	36	1	0	1	1	1	10	20	620	1	58	1	4	3
225137	1	3	3	1	10	1	0	2	0	0	0	1	35	0	1	2	1	1	9	30	570	0	60	1	5	4
155148	1	2	3	1	10	1	1	1	0	0	0	1	32	1	0	#NULL!	0	2	10	0	600	1	62	1	2	2
345100	1	1	3	1	10	1	1	2	0	0	1	0	38	1	1	#NULL!	1	2	10	30	630	1	65	2	5	5
115058	1	2	3	1	10	1	0	2	0	0	1	1	34	1	1	1	1	2	10	20	620	1	69	1	3	3
335095	1	1	3	1	10	1	0	2	1	0	0	1	35	1	0	#NULL!	0	3	8	30	510	0	64	1	3	3
134121	1	2	2	1	10	1	1	2	1	0	1	1	43	1	1	2	1	3	9	20	560	0	60	2	4	4
315096	1	1	3	1	10	1	0	2	1	1	0	0	34	1	1	2	1	1	10	0	600	1	67	1	4	2
214137	1	3	2	1	10	1	0	1	0	0	0	0	36	1	1	1	1	2	9	30	570	0	65	1	3	3
225159	1	3	3	1	10	1	0	1	0	0	1	1	38	1	1	#NULL!	1	3	10	0	600	1	68	2	2	2
334089	1	1	2	1	10	1	1	1	0	0	1	1	33	1	1	#NULL!	1	2	9	10	550	0	68	1	2	2
345178	1	1	3	1	10	1	0	1	0	0	0	1	43	1	1	1	1	3	9	0	540	0	66	2	3	3
224083	1	3	2	1	10	1	0	1	1	0	0	0	35	1	1	#NULL!	1	2	10	0	600	1	59	1	2	2
234147	1	3	2	1	10	1	1	1	1	0	1	1	40	1	1	1	1	2	9	0	540	0	67	2	3	4
154002	1	2	2	1	10	1	0	2	1	0	0	1	29	1	1	1	1	3	9	46	586	0	59	1	5	3
154161	1	2	2	1	10	1	0	2	#NULL!	0	0	1	40	1	0	1	1	3	9	30	570	0	61	2	2	1
345012	1	1	3	1	10	1	0	2	1	1	1	1	41	1	1	1	1	3	10	10	610	1	67	2	1	4
314170	1	1	2	1	10	1	0	3	0	0	0	1	37	1	1	#NULL!	1	3	12	30	750	1	66	1	3	2
134043	1	2	2	1	10	1	0	2	0	0	0	0	50	1	1	1	0	2	10	0	600	1	66	3	1	1
224104	1	3	2	1	10	1	0	2	0	0	0	1	38	1	1	#NULL!	1	2	10	40	640	1	62	2	3	2
114163	1	2	2	1	10	1	0	2	0	0	0	1	37	1	1	#NULL!	1	3	9	30	570	0	61	1	2	2
154097	1	2	2	1	10	1	0	2	0	0	0	0	35	1	0	#NULL!	1	2	10	5	605	1	68	1	1	1
335069	1	1	3	1	10	1	0	2	1	1	0	1	32	1	1	#NULL!	1	3	9	10	550	0	68	1	3	2
134124	1	2	2	1	10	1	0	1	0	0	1	1	35	1	0	#NULL!	#NULL!	3	10	0	600	1	68	1	2	1
154187	1	2	2	1	10	1	1	1	0	0	1	1	42	1	1	1	1	2	10	0	600	1	62	2	3	3
314168	1	1	2	1	10	1	0	2	0	0	0	0	38	1	1	1	0	3	9	30	570	0	64	2	3	3
225054	1	3	3	1	10	1	0	2	1	0	1	1	40	1	1	1	0	2	10	20	620	1	50	2	3	2
315099	1	1	3	1	10	1	0	2	0	0	0	1	33	1	0	1	1	3	10	20	620	1	64	1	4	3
115184	1	2	3	1	10	1	1	1	0	0	0	1	41	1	1	1	0	2	10	10	610	1	57	2	1	2
115019	1	2	3	1	10	1	0	1	0	0	0	0	43	1	1	1	1	2	9	20	560	0	68	2	1	1
344130	1	1	2	1	10	1	0	2	0	0	0	1	47	1	1	#NULL!	1	3	9	30	570	0	61	3	1	1
315158	1	1	3	1	10	1	0	1	0	0	0	1	49	1	1	1	1	#NULL!	10	0	600	1	68	3	4	4
334064	1	1	2	1	10	1	0	2	0	0	1	1	36	1	0	1	1	3	10	0	600	1	65	1	3	3
335054	1	1	3	1	10	1	0	1	1	0	0	1	49	1	1	#NULL!	1	2	9	0	540	0	68	3	2	3
115054	1	2	3	1	10	1	1	3	#NULL!	#NULL!	1	1	30	1	#NULL!	#NULL!	#NULL!	#NULL!	#NULL!	#NULL!	#NULL!	#NULL!	53	1	5	5
335173	1	1	3	1	10	1	1	1	0	0	0	0	32	1	1	1	0	3	11	30	690	1	67	1	5	5
315010	1	1	3	1	10	1	0	2	0	0	0	1	29	1	0	1	1	1	10	0	600	1	60	1	4	3
115027	1	2	3	1	10	1	1	1	1	0	1	1	34	1	1	#NULL!	1	2	10	0	600	1	65	1	2	1
133187	1	2	3	1	10	1	0	2	0	0	0	1	36	1	1	1	1	3	10	20	620	1	64	1	4	4
345171	1	1	3	1	10	1	0	3	1	1	1	1	28	1	1	1	0	1	10	20	620	1	66	1	1	4
114028	1	2	2	1	10	1	0	1	0	0	0	1	32	1	0	1	1	3	10	0	600	1	68	1	5	5
314161	1	1	2	1	10	1	0	3	1	0	1	1	36	1	1	2	1	2	10	20	620	1	68	1	5	4
315058	1	1	3	1	10	1	0	3	0	0	0	0	45	1	0	1	1	2	10	30	630	1	68	3	3	3
225093	1	3	3	1	10	1	0	1	0	0	0	0	43	1	1	1	0	3	10	0	600	1	68	2	2	2
314194	1	1	2	1	10	1	1	3	0	0	0	0	43	1	0	1	1	2	10	0	600	1	64	2	3	3
214027	1	3	2	1	10	1	0	2	1	0	1	1	38	1	1	1	1	2	9	0	540	0	61	2	3	2
225167	1	3	3	1	10	1	0	3	1	1	0	1	36	1	1	1	1	1	9	0	540	0	55	1	5	5
224070	1	3	2	1	10	1	1	1	0	0	0	1	38	1	1	#NULL!	1	3	10	10	610	1	62	2	1	1
215040	1	3	3	1	10	1	0	1	0	0	1	1	41	1	1	1	1	3	9	10	550	0	59	2	3	4
234056	1	3	2	1	10	1	0	3	1	1	1	1	42	1	1	2	1	#NULL!	9	0	540	0	50	2	2	2
225009	1	3	3	1	10	1	1	2	0	0	0	1	30	1	1	1	1	2	10	10	610	1	64	1	2	2
135031	1	2	3	1	10	1	1	1	1	1	1	1	42	1	1	#NULL!	1	3	9	0	540	0	57	2	3	3
154099	1	2	2	1	10	1	0	2	0	1	1	1	27	1	0	1	0	3	#NULL!	#NULL!	#NULL!	#NULL!	64	1	3	2
225052	1	3	3	1	10	1	0	1	1	0	1	1	45	1	1	#NULL!	1	2	10	30	630	1	60	3	1	1
155194	1	2	3	1	10	1	0	3	1	0	0	0	48	1	1	1	1	1	9	30	570	0	52	3	3	3
154180	1	2	2	1	10	1	0	2	0	0	1	1	39	1	0	1	1	3	9	30	570	0	83	2	2	2
234129	1	3	2	1	10	1	1	1	0	0	0	0	33	1	1	1	1	2	9	50	590	0	68	1	3	3
314023	1	1	2	1	10	1	0	2	0	0	0	1	35	1	1	#NULL!	1	3	10	30	630	1	59	1	2	2
134153	1	2	2	1	10	1	0	1	0	0	0	0	38	1	0	3	1	1	10	16	616	1	58	2	5	5
225180	1	3	3	1	10	1	0	2	1	0	0	1	41	1	1	2	1	3	9	0	540	0	55	2	3	4
154009	1	2	2	1	10	1	1	3	0	0	0	0	41	1	0	1	1	3	12	40	760	1	64	2	5	5
154163	1	2	2	1	10	1	1	2	0	0	0	1	43	1	0	1	1	2	9	30	570	0	49	2	1	4
155028	1	2	3	1	10	1	0	2	0	0	1	0	41	1	1	#NULL!	1	2	10	17	617	1	51	2	3	3
214047	1	3	2	1	10	1	1	1	0	1	1	1	23	1	1	#NULL!	1	3	10	0	600	1	40	1	1	2
115161	1	2	3	1	10	1	0	2	#NULL!	0	0	0	35	1	0	#NULL!	1	2	10	20	620	1	59	1	1	2
315042	1	1	3	1	10	1	0	1	0	0	0	1	39	1	1	1	1	2	11	10	670	1	67	2	2	2
315057	1	1	3	1	10	1	0	3	1	0	0	1	45	1	0	1	1	1	8	0	480	0	68	3	3	3
155079	1	2	3	1	10	1	0	3	0	0	0	1	37	1	0	#NULL!	1	3	10	0	600	1	54	1	4	4
314187	1	1	2	1	10	1	1	1	0	0	1	1	47	1	1	#NULL!	1	3	10	10	610	1	68	3	2	3
313044	1	1	1	1	10	1	0	1	0	0	0	1	43	1	1	1	1	3	9	30	570	0	60	2	2	2
235055	1	3	3	1	10	1	0	2	0	0	0	0	37	1	0	1	1	3	9	0	540	0	49	1	1	2
235086	1	3	3	1	10	1	0	2	0	0	0	1	36	1	0	1	1	3	10	0	600	1	52	1	5	5
135046	1	2	3	1	10	1	0	2	0	0	0	1	37	1	1	1	1	3	11	18	678	1	57	1	2	2
155116	1	2	3	1	10	1	0	2	0	0	0	1	47	1	1	1	0	3	9	0	540	0	65	3	2	2
135052	1	2	3	1	10	1	0	1	0	0	1	1	50	0	0	1	1	3	9	0	540	0	65	3	2	2
115013	1	2	3	1	10	1	1	1	0	1	0	1	42	1	1	#NULL!	0	3	10	0	600	1	57	2	2	1
235071	1	3	3	1	10	1	1	3	0	0	0	1	39	1	0	1	1	2	10	0	600	1	57	2	5	3
155051	1	2	3	1	10	1	0	2	0	0	0	0	45	1	0	1	1	3	10	20	620	1	68	3	1	1
344061	1	1	2	1	10	1	0	2	1	1	0	0	45	1	1	#NULL!	1	3	10	11	611	1	51	3	4	2
334096	1	1	2	1	10	1	1	1	0	0	0	0	43	1	0	#NULL!	1	3	9	50	590	0	68	2	2	2
315014	1	1	3	1	10	1	0	2	1	0	0	1	42	1	1	1	1	3	9	10	550	0	61	2	3	3
234019	1	3	2	1	10	1	1	1	0	0	0	0	46	1	0	1	1	2	10	0	600	1	68	3	1	1
315002	1	1	3	1	10	1	1	3	0	0	1	1	50	1	0	1	1	2	10	25	625	1	60	3	2	5
224156	1	3	2	1	10	1	0	3	1	0	0	1	36	1	1	1	0	3	9	10	550	0	68	1	4	3
154117	1	2	2	1	10	1	0	2	0	0	0	0	48	1	1	#NULL!	1	3	10	0	600	1	68	3	2	2
334124	1	1	2	1	10	1	0	3	0	0	0	1	45	1	1	1	1	3	10	30	630	1	56	3	2	2
154051	1	2	2	1	10	1	0	2	0	0	0	1	44	1	1	1	0	3	11	30	690	1	73	2	3	3
234068	1	3	2	1	10	1	0	2	#NULL!	1	1	1	42	0	1	2	1	1	10	8	608	1	57	2	5	5
334070	1	1	2	1	10	1	1	2	0	0	0	1	44	1	1	1	1	2	10	0	600	1	70	2	1	1
154025	1	2	2	1	10	1	1	2	0	0	0	1	44	1	0	1	1	3	9	10	550	0	62	2	1	2
345126	1	1	3	1	10	1	1	1	0	0	0	1	52	1	0	1	1	2	10	0	600	1	68	3	3	3
214004	1	3	2	1	10	1	0	1	0	1	0	1	55	1	1	1	0	#NULL!	9	30	570	0	63	3	1	1
134038	1	2	2	1	10	1	0	2	0	0	1	1	47	0	1	1	0	3	10	15	615	1	53	3	2	2
335041	1	1	3	1	10	1	0	1	0	0	0	1	56	1	1	#NULL!	1	3	10	0	600	1	68	3	1	1
235119	1	3	3	1	10	1	0	2	1	0	0	1	56	0	1	1	1	2	10	30	630	1	68	3	5	4
334145	1	1	2	1	10	1	0	1	0	0	0	1	56	1	1	1	1	3	9	30	570	0	67	3	2	1
114187	1	2	2	1	10	1	0	3	0	0	0	0	56	1	0	2	0	3	10	0	600	1	68	3	1	1
324049	2	1	2	1	10	#NULL!	0	2	0	0	0	0	41	1	0	#NULL!	1	3	10	26	626	1	65	2	2	1
145106	2	2	3	1	10	#NULL!	0	3	1	0	1	1	29	1	1	1	1	2	10	20	620	1	53	1	2	3
144085	2	2	2	1	10	#NULL!	1	2	1	0	1	1	34	1	1	1	#NULL!	#NULL!	9	20	560	0	65	1	4	4
325127	2	1	3	1	10	3	0	2	1	0	0	1	14	1	0	1	1	3	9	20	560	0	68	1	4	4
324154	2	1	2	1	10	3	1	1	0	0	0	0	15	1	0	1	1	3	8	30	510	0	51	1	1	1
124098	2	2	2	1	10	3	1	1	0	0	0	0	16	1	0	1	1	2	8	50	530	0	68	1	1	1
124049	2	2	2	1	10	3	0	1	0	0	1	1	15	1	1	1	1	3	9	0	540	0	68	1	1	1
145140	2	2	3	1	10	3	1	1	1	0	0	0	31	1	1	1	1	3	10	30	630	1	66	1	2	3
124004	2	2	2	1	10	3	1	3	0	0	0	0	40	1	1	#NULL!	1	1	10	30	630	1	68	2	1	2
144074	2	2	2	1	10	3	0	1	0	0	0	1	36	1	1	1	1	2	10	30	630	1	68	1	2	2
145149	2	2	3	1	10	3	0	3	1	0	1	1	24	1	1	1	1	1	#NULL!	#NULL!	#NULL!	#NULL!	58	1	2	2
124069	2	2	2	1	10	3	1	1	0	0	0	0	40	1	0	#NULL!	1	2	9	0	540	0	68	2	1	1
124018	2	2	2	1	10	3	0	2	1	0	1	1	33	1	1	1	1	3	9	30	570	0	60	1	1	1
324141	2	1	2	1	10	3	1	2	0	0	0	0	34	1	0	#NULL!	1	3	9	0	540	0	64	1	2	2
144099	2	2	2	1	10	3	0	2	0	0	1	1	37	1	1	#NULL!	1	3	11	30	690	1	68	1	5	5
325070	2	1	3	1	10	3	1	1	1	0	1	1	43	1	1	1	1	3	10	0	600	1	68	2	3	4
145054	2	2	3	1	10	3	1	1	0	0	1	1	30	1	1	1	1	3	9	30	570	0	64	1	2	3
324015	2	1	2	1	10	3	1	2	0	0	0	1	38	1	1	#NULL!	1	#NULL!	9	40	580	0	65	2	1	1
144090	2	2	2	1	10	3	1	2	0	0	0	0	42	1	0	1	#NULL!	3	11	10	670	1	68	2	2	5
145144	2	2	3	1	10	3	0	1	1	0	0	1	47	1	1	2	0	1	8	5	485	0	60	3	5	2
324152	2	1	2	1	10	3	1	1	0	1	0	1	37	1	1	1	1	3	10	10	610	1	66	1	1	2
145098	2	2	3	1	10	3	1	2	0	0	0	1	44	1	1	1	1	3	11	30	690	1	59	2	3	2
144100	2	2	2	1	10	3	1	1	1	1	0	1	52	1	1	1	1	3	10	10	610	1	68	3	2	1
145072	2	2	3	1	10	3	0	1	1	0	1	1	34	1	1	1	1	2	10	10	610	1	59	1	3	3
145171	2	2	3	1	10	3	1	1	1	0	1	1	39	1	1	1	1	3	11	10	670	1	67	2	2	2
144079	2	2	2	1	10	3	1	2	0	0	1	1	32	1	1	1	1	2	9	30	570	0	58	1	2	2
324157	2	1	2	1	10	3	0	2	0	0	0	0	49	1	0	1	1	3	10	20	620	1	67	3	1	1
324093	2	1	2	1	10	3	1	1	1	0	1	1	41	1	1	1	1	3	9	50	590	0	68	2	3	3
144027	2	2	2	1	10	3	0	1	1	1	1	1	41	1	1	#NULL!	1	3	9	0	540	0	65	2	1	1
145030	2	2	3	1	10	3	1	2	0	0	0	0	37	1	1	1	1	1	10	0	600	1	65	1	2	2
323087	2	1	1	1	10	3	0	1	1	0	1	1	30	1	1	1	1	2	9	0	540	0	68	1	3	1
145115	2	2	3	1	10	3	0	2	1	1	0	0	34	1	1	1	0	1	7	0	420	0	68	1	5	5
125018	2	2	3	1	10	3	0	1	0	0	1	0	38	1	1	#NULL!	1	3	10	30	630	1	68	2	1	1
144003	2	2	2	1	10	3	1	2	0	0	1	1	27	1	1	1	1	#NULL!	10	0	600	1	68	1	3	3
324134	2	1	2	1	10	3	#NULL!	#NULL!	0	0	1	1	35	1	#NULL!	2	0	1	9	0	540	0	44	1	3	4
144112	2	2	2	1	10	3	1	1	0	0	0	0	33	1	0	1	1	3	10	0	600	1	56	1	2	3
144084	2	2	2	1	10	3	0	2	0	0	1	1	35	1	0	1	1	3	11	20	680	1	64	1	1	2
145044	2	2	3	1	10	3	1	2	0	0	0	1	37	1	1	1	1	3	9	0	540	0	68	1	2	3
125001	2	2	3	1	10	3	0	2	0	0	0	1	36	1	1	1	1	2	9	20	560	0	67	1	5	5
145173	2	2	3	1	10	3	0	1	1	0	0	1	43	1	1	1	1	1	9	0	540	0	56	2	3	2
125063	2	2	3	1	10	3	0	1	0	0	1	1	41	1	1	#NULL!	1	3	9	0	540	0	68	2	1	3
145177	2	2	3	1	10	3	1	1	1	0	1	0	34	1	0	1	1	3	11	20	680	1	67	1	4	4
325111	2	1	3	1	10	3	1	2	0	1	0	1	38	1	1	1	1	3	10	0	600	1	67	2	1	2
145112	2	2	3	1	10	3	0	2	0	0	0	0	44	1	1	1	1	3	12	0	720	1	65	2	4	4
324059	2	1	2	1	10	3	0	1	0	0	0	1	42	1	0	1	1	2	10	20	620	1	59	2	2	3
124051	2	2	2	1	10	3	0	1	0	0	0	0	40	1	1	1	1	3	9	30	570	0	68	2	1	1
145101	2	2	3	1	10	3	0	1	0	0	0	1	39	1	0	1	1	3	11	30	690	1	66	2	1	1
144029	2	2	2	1	10	3	0	2	1	0	0	0	39	1	1	3	1	3	#NULL!	#NULL!	#NULL!	#NULL!	65	2	4	3
145058	2	2	3	1	10	3	0	2	0	0	0	0	34	1	0	#NULL!	1	3	11	0	660	1	57	1	1	1
145187	2	2	3	1	10	3	0	3	0	1	1	1	36	1	1	1	1	2	9	20	560	0	66	1	2	2
145047	2	2	3	1	10	3	1	1	0	1	0	1	42	1	0	1	1	3	10	0	600	1	63	2	1	1
144101	2	2	2	1	10	3	1	1	0	0	1	1	49	1	1	2	0	2	10	0	600	1	66	3	2	2
325028	2	1	3	1	10	3	1	1	0	0	0	0	35	1	0	#NULL!	1	3	10	10	610	1	68	1	2	1
324058	2	1	2	1	10	3	0	1	0	1	0	0	41	1	0	1	1	3	10	30	630	1	57	2	1	1
145039	2	2	3	1	10	3	0	1	0	0	0	0	43	1	0	1	1	2	10	20	620	1	66	2	3	4
145169	2	2	3	1	10	3	0	1	0	0	0	0	40	1	1	#NULL!	1	3	12	30	750	1	67	2	3	3
324019	2	1	2	1	10	3	0	2	0	0	0	0	47	1	0	1	0	2	10	10	610	1	66	3	1	2
145055	2	2	3	1	10	3	1	1	1	0	1	1	44	1	1	#NULL!	1	2	10	15	615	1	61	2	2	3
124002	2	2	2	1	10	3	1	1	0	0	0	1	50	1	1	1	1	3	8	0	480	0	68	3	2	2
124033	2	2	2	1	10	3	1	1	0	0	0	0	51	1	0	#NULL!	1	3	10	0	600	1	66	3	2	2
145148	2	2	3	1	10	3	1	2	1	0	0	0	52	1	1	#NULL!	1	3	11	10	670	1	67	3	3	2
324140	2	1	2	1	10	3	0	3	0	0	0	1	30	1	1	1	1	3	11	30	690	1	66	1	1	2
324151	2	1	2	1	10	3	0	2	0	0	1	1	27	1	1	#NULL!	1	3	9	0	540	0	66	1	2	2
144064	2	2	2	1	10	3	0	2	0	0	0	0	37	1	0	1	1	3	9	20	560	0	68	1	2	2
324159	2	1	2	1	10	3	1	2	0	0	0	0	42	1	0	1	1	2	10	30	630	1	68	2	3	3
324074	2	1	2	1	10	3	1	1	0	0	1	1	35	1	1	1	1	3	11	0	660	1	66	1	1	3
144044	2	2	2	1	10	3	0	2	0	0	0	0	35	1	1	#NULL!	1	3	11	7	667	1	68	1	1	1
144077	2	2	2	1	10	3	1	1	0	0	0	0	44	1	0	1	1	3	11	30	690	1	68	2	1	1
325054	2	1	3	1	10	3	0	1	0	0	0	0	40	1	0	#NULL!	1	3	9	54	594	0	68	2	1	1
145129	2	2	3	1	10	3	1	2	1	0	0	1	38	1	1	#NULL!	#NULL!	3	10	30	630	1	66	2	5	5
324001	2	1	2	1	10	3	1	1	0	0	0	0	44	1	1	1	1	3	10	20	620	1	68	2	2	3
325014	2	1	3	1	10	3	1	1	0	0	0	0	44	1	0	1	1	3	10	30	630	1	68	2	2	2
325061	2	1	3	1	10	3	0	1	0	0	0	0	34	1	0	#NULL!	1	3	10	30	630	1	68	1	2	2
325107	2	1	3	1	10	3	0	2	1	0	0	0	41	1	0	1	1	3	10	30	630	1	68	2	4	4
325029	2	1	3	1	10	3	1	2	1	0	0	1	42	1	0	1	1	3	10	10	610	1	63	2	3	3
325004	2	1	3	1	10	3	1	2	0	0	0	0	42	1	0	#NULL!	0	2	10	0	600	1	64	2	5	5
145035	2	2	3	1	10	3	0	2	1	0	0	0	38	1	1	1	1	3	8	0	480	0	56	2	5	5
125035	2	2	3	1	10	3	0	2	0	0	0	1	31	1	1	1	1	3	9	0	540	0	63	1	2	2
325065	2	1	3	1	10	3	1	1	0	0	0	0	41	1	0	1	1	3	9	30	570	0	68	2	3	4
144063	2	2	2	1	10	3	0	2	0	0	0	0	40	1	0	1	1	3	11	10	670	1	68	2	2	2
324148	2	1	2	1	10	3	1	2	0	0	0	0	45	1	0	1	1	3	9	20	560	0	63	3	2	2
145048	2	2	3	1	10	3	1	1	0	0	0	0	42	1	1	#NULL!	1	3	9	40	580	0	68	2	2	2
325095	2	1	3	1	10	3	1	2	0	0	0	0	43	1	0	1	1	3	10	30	630	1	68	2	2	3
145085	2	2	3	1	10	3	0	2	0	0	0	1	44	1	1	1	1	1	10	0	600	1	63	2	1	3
325126	2	1	3	1	10	3	1	2	1	0	1	1	48	1	1	1	1	2	9	20	560	0	68	3	2	2
145135	2	2	3	1	10	3	0	2	0	0	0	0	42	1	1	#NULL!	1	3	9	30	570	0	55	2	2	3
325035	2	1	3	1	10	3	1	1	0	0	0	0	52	1	0	1	1	3	9	20	560	0	68	3	2	3
323078	2	1	1	1	10	3	1	2	1	1	1	1	47	1	0	2	0	3	5	30	330	0	65	3	2	2
145015	2	2	3	1	10	3	#NULL!	#NULL!	1	1	0	1	33	1	1	1	1	3	11	10	670	1	73	1	5	5
325058	2	1	3	1	10	3	0	2	0	0	0	0	51	1	0	1	1	3	10	30	630	1	78	3	2	2
144024	2	2	2	1	10	3	0	1	0	0	0	0	47	1	0	#NULL!	1	3	10	30	630	1	62	3	3	2
125017	2	2	3	1	10	3	1	2	0	0	1	0	44	1	1	#NULL!	1	3	9	0	540	0	68	2	1	1
325002	2	1	3	1	10	3	0	2	0	0	0	0	36	1	1	1	1	3	11	45	705	1	55	1	1	2
324145	2	1	2	1	10	3	1	2	0	0	0	0	41	1	0	#NULL!	1	3	10	0	600	1	68	2	1	1
325080	2	1	3	1	10	3	1	2	0	0	0	0	39	1	1	1	1	3	10	20	620	1	68	2	4	4
325066	2	1	3	1	10	3	1	1	0	1	0	0	41	1	0	1	1	3	9	20	560	0	68	2	1	2
124067	2	2	2	1	10	3	0	1	0	0	0	0	39	1	0	1	1	3	10	0	600	1	68	2	1	1
144092	2	2	2	1	10	3	0	2	0	1	0	0	43	1	0	1	1	3	11	30	690	1	68	2	5	5
125051	2	2	3	1	10	3	0	1	1	0	0	1	46	1	1	1	1	2	8	0	480	0	67	3	1	2
325068	2	1	3	1	10	3	0	1	0	1	0	0	41	1	0	1	1	3	9	40	580	0	68	2	1	1
324029	2	1	2	1	10	3	1	2	1	1	0	0	44	1	0	1	0	3	9	40	580	0	68	2	1	1
144086	2	2	2	1	10	3	1	1	0	0	0	0	44	1	0	1	1	3	12	10	730	1	65	2	1	1
325088	2	1	3	1	10	3	0	2	0	0	0	0	45	1	0	1	1	3	9	30	570	0	68	3	2	2
144118	2	2	2	1	10	3	1	1	1	0	0	0	47	1	1	1	1	3	10	30	630	1	68	3	2	2
124008	2	2	2	1	10	3	1	2	1	1	0	1	48	1	1	1	1	3	9	30	570	0	65	3	5	5
145147	2	2	3	1	10	3	1	1	0	0	0	0	52	1	0	1	1	3	10	55	655	1	68	3	5	2
324061	2	1	2	1	10	3	1	1	0	1	0	1	43	1	1	1	1	3	9	0	540	0	68	2	1	1
145046	2	2	3	1	10	3	0	2	0	0	0	0	51	1	1	1	1	3	11	10	670	1	68	3	2	1
125049	2	2	3	1	10	3	1	1	#NULL!	0	1	1	49	1	1	#NULL!	#NULL!	3	10	30	630	1	66	3	1	1
325062	2	1	3	1	10	3	0	1	0	0	0	0	52	1	0	#NULL!	1	3	9	30	570	0	68	3	1	1
324067	2	1	2	1	10	3	0	1	1	1	0	0	49	1	0	1	1	3	9	40	580	0	68	3	1	1
144028	2	2	2	1	10	3	1	1	0	0	0	0	51	1	1	#NULL!	1	3	11	30	690	1	67	3	2	3
323089	2	1	1	1	10	3	0	2	0	0	0	1	47	1	1	1	1	2	10	0	600	1	68	3	5	3
125013	2	2	3	1	10	3	0	1	0	0	1	1	48	1	#NULL!	#NULL!	1	3	10	30	630	1	67	3	1	2
144094	2	2	2	1	10	3	1	1	1	0	1	1	45	1	1	1	0	2	11	0	660	1	66	3	1	1
125031	2	2	3	1	10	3	1	1	0	0	0	1	52	1	1	#NULL!	1	3	10	10	610	1	68	3	1	1
145076	2	2	3	1	10	3	1	1	0	0	0	0	53	1	0	1	1	3	9	30	570	0	68	3	2	1
325055	2	1	3	1	10	3	0	2	1	0	1	1	55	1	1	1	1	3	11	30	690	1	68	3	4	4
325041	2	1	3	1	10	3	1	1	0	0	0	1	55	1	0	1	1	3	10	0	600	1	68	3	1	1
144071	2	2	2	1	10	3	1	1	0	0	0	0	54	1	0	1	1	3	11	5	665	1	68	3	2	2
325075	2	1	3	1	10	3	1	2	0	0	0	0	53	1	1	#NULL!	0	2	9	0	540	0	68	3	2	2
125042	2	2	3	1	10	3	1	2	0	0	0	1	55	1	0	#NULL!	1	3	9	0	540	0	68	3	1	1
124099	2	2	2	1	10	3	0	2	0	0	0	0	56	1	0	#NULL!	1	3	9	0	540	0	68	3	1	1
144119	2	2	2	1	10	3	0	2	0	1	0	0	56	1	0	#NULL!	1	3	11	20	680	1	68	3	1	3
324004	2	1	2	1	10	3	1	2	0	0	0	0	56	1	0	1	1	3	10	30	630	1	68	3	1	1
124076	2	2	2	1	10	3	0	1	0	0	0	0	56	1	0	#NULL!	1	3	9	20	560	0	68	3	3	4
124111	2	2	2	1	10	3	1	1	0	0	0	0	56	1	1	#NULL!	1	3	10	20	620	1	65	3	1	1
124118	2	2	2	1	10	3	1	1	0	0	0	0	56	1	0	#NULL!	1	3	#NULL!	#NULL!	#NULL!	#NULL!	68	3	5	5
144042	2	2	2	1	10	3	1	1	1	1	0	0	56	1	1	1	0	3	10	0	600	1	68	3	2	2
144078	2	2	2	1	10	3	1	1	0	0	0	0	56	1	0	#NULL!	1	2	9	14	554	0	68	3	1	1
324167	2	1	2	1	10	3	1	1	0	0	0	0	56	1	0	#NULL!	1	3	9	20	560	0	68	3	3	3
145131	2	2	3	1	10	2	1	3	0	0	1	1	23	0	1	1	0	2	12	0	720	1	61	1	5	5
145026	2	2	3	1	10	2	0	2	0	0	1	1	30	0	1	#NULL!	1	1	11	0	660	1	64	1	3	3
145139	2	2	3	1	10	2	1	1	1	0	1	1	26	1	1	#NULL!	1	2	9	0	540	0	66	1	3	3
125041	2	2	3	1	10	2	0	3	0	0	1	1	25	1	1	#NULL!	1	2	9	15	555	0	50	1	2	1
145003	2	2	3	1	10	2	0	1	0	0	0	1	30	1	1	1	1	1	11	0	660	1	68	1	1	3
145182	2	2	3	1	10	2	0	2	0	0	0	1	31	0	1	2	1	3	7	10	430	0	65	1	3	3
144036	2	2	2	1	10	2	0	2	0	0	1	1	36	1	0	1	1	3	10	20	620	1	66	1	2	3
145065	2	2	3	1	10	2	0	3	1	1	0	1	36	1	1	1	1	3	10	0	600	1	65	1	1	1
325125	2	1	3	1	10	2	0	2	0	0	1	1	30	1	0	#NULL!	1	2	9	0	540	0	66	1	2	1
324158	2	1	2	1	10	2	1	2	1	0	0	1	33	1	1	1	1	3	10	0	600	1	69	1	3	4
145082	2	2	3	1	10	2	0	3	1	0	1	1	36	1	1	#NULL!	#NULL!	2	8	30	510	0	65	1	2	2
144087	2	2	2	1	10	2	0	2	0	0	0	1	40	1	1	1	1	3	10	20	620	1	56	2	1	1
324014	2	1	2	1	10	2	0	3	0	0	1	1	38	1	0	#NULL!	1	2	9	40	580	0	68	2	4	4
125047	2	2	3	1	10	2	0	2	0	0	1	1	32	1	#NULL!	2	1	2	10	0	600	1	68	1	3	4
325007	2	1	3	1	10	2	0	2	0	0	0	1	42	1	1	1	1	2	8	20	500	0	55	2	1	1
145013	2	2	3	1	10	2	0	2	1	0	1	1	42	1	1	1	1	3	11	0	660	1	68	2	3	3
125060	2	2	3	1	10	2	0	2	1	1	0	1	42	1	1	1	0	3	11	30	690	1	64	2	5	5
144055	2	2	2	1	10	2	1	3	1	0	0	0	38	1	1	1	1	3	10	0	600	1	53	2	3	3
124013	2	2	2	1	10	2	1	2	1	0	1	1	47	1	1	#NULL!	1	2	9	10	550	0	68	3	2	2
145178	2	2	3	1	10	2	0	1	0	0	0	1	28	1	0	1	1	3	9	20	560	0	67	1	2	2
145025	2	2	3	1	10	2	0	2	1	0	1	1	31	0	0	#NULL!	1	1	11	10	670	1	63	1	3	3
324037	2	1	2	1	10	2	0	2	0	1	0	1	42	1	0	#NULL!	0	2	10	20	620	1	78	2	1	2
325009	2	1	3	1	10	2	1	2	1	0	1	1	37	1	1	1	1	2	9	0	540	0	68	1	2	3
144011	2	2	2	1	10	2	1	1	0	0	0	1	42	1	1	1	1	3	10	0	600	1	56	2	2	3
124089	2	2	2	1	10	2	1	2	1	0	1	1	31	1	1	#NULL!	1	2	9	1	541	0	66	1	1	1
145165	2	2	3	1	10	2	0	1	0	0	0	1	36	1	1	#NULL!	1	3	8	30	510	0	64	1	1	2
144040	2	2	2	1	10	2	1	2	1	0	0	1	43	1	1	2	0	#NULL!	11	0	660	1	68	2	1	1
325133	2	1	3	1	10	2	1	2	0	0	0	0	40	1	0	1	1	3	9	0	540	0	65	2	3	2
125068	2	2	3	1	10	2	0	1	0	0	0	1	45	1	1	1	1	3	9	0	540	0	61	3	1	1
324080	2	1	2	1	10	2	0	2	1	0	0	0	38	1	1	1	1	3	10	0	600	1	68	2	2	1
145034	2	2	3	1	10	2	0	2	0	0	1	1	34	1	1	#NULL!	1	1	11	30	690	1	66	1	2	2
125056	2	2	3	1	10	2	0	2	0	1	0	1	35	1	1	#NULL!	0	3	9	15	555	0	55	1	1	1
325124	2	1	3	1	10	2	0	2	0	0	0	1	34	1	1	1	1	2	8	0	480	0	63	1	2	3
325076	2	1	3	1	10	2	0	1	0	0	0	1	35	1	0	#NULL!	1	3	9	0	540	0	68	1	3	2
145186	2	2	3	1	10	2	0	1	1	0	0	1	43	1	1	1	1	3	10	0	600	1	69	2	3	4
145167	2	2	3	1	10	2	0	2	1	0	1	1	41	1	1	1	1	2	9	20	560	0	60	2	5	3
125016	2	2	3	1	10	2	1	1	0	0	0	0	41	1	1	1	1	3	9	0	540	0	68	2	1	1
324033	2	1	2	1	10	2	0	2	0	0	1	1	47	1	0	1	1	3	10	29	629	1	68	3	2	2
124056	2	2	2	1	10	2	0	3	1	0	1	1	38	0	1	#NULL!	1	2	10	25	625	1	68	2	1	1
145105	2	2	3	1	10	2	0	3	0	0	0	0	38	1	1	1	1	3	10	0	600	1	64	2	2	3
124022	2	2	2	1	10	2	0	2	1	0	0	1	45	1	1	#NULL!	1	3	10	30	630	1	51	3	2	1
125012	2	2	3	1	10	2	1	1	0	0	0	1	45	1	1	1	1	3	10	0	600	1	68	3	2	2
145014	2	2	3	1	10	2	0	1	0	0	0	0	48	1	#NULL!	1	1	1	10	30	630	1	68	3	2	2
144069	2	2	2	1	10	2	0	2	0	0	0	0	37	1	1	2	1	3	10	25	625	1	62	1	2	2
324084	2	1	2	1	10	2	0	2	1	0	0	1	37	1	1	1	1	3	9	30	570	0	65	1	5	5
145184	2	2	3	1	10	2	0	3	0	0	0	1	41	1	1	#NULL!	0	#NULL!	10	30	630	1	65	2	2	1
145057	2	2	3	1	10	2	0	2	0	0	0	1	42	1	1	2	1	1	9	40	580	0	67	2	3	4
325113	2	1	3	1	10	2	0	2	1	0	0	1	34	1	1	#NULL!	1	2	9	29	569	0	68	1	5	5
145172	2	2	3	1	10	2	0	3	0	0	0	0	35	1	1	1	1	3	13	40	820	1	75	1	4	4
125074	2	2	3	1	10	2	1	1	0	0	0	1	37	1	1	1	1	2	9	50	590	0	51	1	2	3
124119	2	2	2	1	10	2	1	1	0	0	0	1	50	1	1	1	0	3	9	0	540	0	68	3	1	1
125037	2	2	3	1	10	2	0	3	1	0	0	1	35	1	1	1	1	1	8	10	490	0	66	1	2	2
125003	2	2	3	1	10	2	0	2	0	0	0	1	38	1	1	#NULL!	1	1	9	30	570	0	58	2	5	5
325082	2	1	3	1	10	2	1	1	0	0	0	0	52	1	0	#NULL!	1	3	9	40	580	0	64	3	1	1
324056	2	1	2	1	10	2	1	1	0	0	0	0	36	1	0	1	1	3	10	25	625	1	68	1	1	1
324094	2	1	2	1	10	2	0	1	0	0	0	1	40	1	1	1	1	3	10	30	630	1	67	2	2	5
145045	2	2	3	1	10	2	1	2	0	0	0	0	43	1	0	1	1	3	8	30	510	0	68	2	1	1
125005	2	2	3	1	10	2	0	2	0	0	1	1	48	1	1	#NULL!	1	2	8	10	490	0	64	3	1	1
325064	2	1	3	1	10	2	1	3	0	0	0	0	45	1	0	1	1	3	10	0	600	1	68	3	5	5
124117	2	2	2	1	10	2	0	1	0	0	0	0	43	1	0	#NULL!	1	3	10	30	630	1	68	2	5	5
325067	2	1	3	1	10	2	1	1	0	0	0	0	40	1	0	#NULL!	1	2	9	24	564	0	68	2	1	2
124053	2	2	2	1	10	2	1	2	0	0	1	1	43	1	1	#NULL!	1	2	9	30	570	0	68	2	3	4
125066	2	2	3	1	10	2	0	1	0	0	0	0	50	1	1	#NULL!	1	3	9	20	560	0	64	3	5	5
324121	2	1	2	1	10	2	0	2	0	0	0	1	50	1	1	1	1	2	10	0	600	1	72	3	4	1
124103	2	2	2	1	10	2	1	2	0	0	0	0	50	1	1	1	1	#NULL!	9	0	540	0	66	3	1	4
124040	2	2	2	1	10	2	0	2	0	0	0	1	41	1	1	1	1	3	9	25	565	0	67	2	2	2
144108	2	2	2	1	10	2	0	#NULL!	0	0	0	0	37	1	1	1	1	1	10	0	600	1	59	1	1	5
324137	2	1	2	1	10	2	0	3	0	0	0	0	54	1	1	#NULL!	1	3	9	30	570	0	68	3	1	1
124068	2	2	2	1	10	2	0	2	0	1	0	1	51	1	1	#NULL!	1	#NULL!	10	10	610	1	68	3	1	2
325130	2	1	3	1	10	2	1	2	0	0	0	0	55	1	0	#NULL!	1	3	8	50	530	0	68	3	2	2
145179	2	2	3	1	10	2	0	1	0	0	0	1	54	1	1	#NULL!	1	3	9	0	540	0	68	3	3	2
324034	2	1	2	1	10	2	1	2	0	0	0	1	56	1	0	1	1	2	9	0	540	0	67	3	1	1
144058	2	2	2	1	10	2	#NULL!	2	0	0	0	0	56	1	0	1	1	3	11	20	680	1	68	3	3	3
144062	2	2	2	1	10	2	0	2	1	0	0	0	56	0	#NULL!	1	1	2	10	30	630	1	78	3	2	2
144105	2	2	2	1	10	2	0	2	0	0	0	0	56	1	0	1	0	3	11	30	690	1	68	3	2	2
324021	2	1	2	1	10	2	0	2	0	0	0	0	56	1	0	1	1	3	11	0	660	1	68	3	3	3
324002	2	1	2	1	10	2	1	1	0	0	0	0	56	1	0	1	1	3	9	0	540	0	68	3	2	1
324146	2	1	2	1	10	1	0	3	0	1	0	1	31	1	1	1	0	1	11	20	680	1	66	1	3	5
144013	2	2	2	1	10	1	0	2	0	0	0	1	29	1	0	3	1	#NULL!	11	20	680	1	68	1	5	5
145010	2	2	3	1	10	1	0	3	1	0	1	1	37	1	1	1	1	1	10	20	620	1	62	1	3	3
325108	2	1	3	1	10	1	0	1	0	0	0	0	38	1	1	1	1	3	10	15	615	1	67	2	3	3
145022	2	2	3	1	10	1	0	2	1	1	1	1	32	1	1	2	1	2	8	10	490	0	65	1	2	2
145037	2	2	3	1	10	1	1	1	1	0	0	1	37	1	1	1	1	1	10	20	620	1	63	1	1	1
124064	2	2	2	1	10	1	1	1	0	0	0	1	42	1	0	1	1	1	9	0	540	0	68	2	1	1
145142	2	2	3	1	10	1	0	2	0	0	0	0	45	1	1	1	1	3	11	20	680	1	66	3	1	1
145161	2	2	3	1	10	1	0	2	0	0	0	0	49	1	1	1	1	2	11	0	660	1	17	3	1	1
125039	2	2	3	1	10	1	0	2	1	0	1	1	38	1	1	1	1	3	7	50	470	0	67	2	2	4
124019	2	2	2	1	10	1	0	2	0	0	0	1	34	1	1	1	1	3	10	10	610	1	68	1	2	2
124007	2	2	2	1	10	1	1	2	1	0	0	0	55	1	1	#NULL!	1	3	10	0	600	1	68	3	2	2
325052	2	1	3	1	10	1	0	1	0	0	0	1	39	1	0	1	1	3	9	20	560	0	68	2	2	2
144038	2	2	2	1	10	1	1	1	1	0	0	0	39	1	0	1	1	3	11	40	700	1	63	2	1	2
324155	2	1	2	1	10	1	0	1	0	0	0	0	36	1	0	1	1	3	10	0	600	1	66	1	2	3
144016	2	2	2	1	10	1	0	2	0	1	1	1	38	1	1	#NULL!	1	3	9	30	570	0	64	2	1	2
145020	2	2	3	1	10	1	1	2	1	0	1	1	36	1	1	1	1	2	8	40	520	0	70	1	1	1
325010	2	1	3	1	10	1	0	2	1	0	0	0	49	1	0	1	1	2	9	20	560	0	66	3	1	3
324138	2	1	2	1	10	1	0	1	0	0	0	0	38	1	0	#NULL!	1	#NULL!	9	30	570	0	68	2	1	1
124036	2	2	2	1	10	1	0	1	1	0	0	0	45	1	0	1	1	2	8	50	530	0	67	3	1	1
124009	2	2	2	1	10	1	0	2	1	1	0	1	49	1	1	1	0	3	10	20	620	1	66	3	2	2
325012	2	1	3	1	10	1	0	3	0	0	0	0	50	1	0	1	1	3	8	22	502	0	68	3	3	3
145183	2	2	3	1	10	1	0	3	0	0	0	1	53	1	1	1	1	2	10	0	600	1	67	3	2	1
144031	2	2	2	1	10	1	1	1	#NULL!	0	0	0	50	1	0	1	0	3	10	25	625	1	68	3	5	5
324144	2	1	2	1	10	1	1	2	0	0	1	1	56	1	0	1	1	1	9	30	570	0	73	3	3	4
324005	2	1	2	1	10	1	1	3	0	0	0	0	56	1	0	#NULL!	1	3	10	30	630	1	68	3	2	2
145108	2	2	3	1	10	1	0	2	0	0	0	0	56	1	1	#NULL!	1	2	10	0	600	1	65	3	2	3
224150	1	3	2	1	9	#NULL!	#NULL!	#NULL!	1	0	1	1	14	#NULL!	1	#NULL!	1	1	9	20	560	0	68	1	1	1
314044	1	1	2	1	9	#NULL!	0	2	1	0	1	1	35	1	1	#NULL!	1	3	10	0	600	1	57	1	1	1
134064	1	2	2	1	9	#NULL!	0	2	0	0	0	1	33	0	1	#NULL!	1	1	8	30	510	0	56	1	4	4
224014	1	3	2	1	9	#NULL!	0	1	1	1	1	1	44	1	1	#NULL!	1	1	10	0	600	1	56	2	2	2
134114	1	2	2	1	9	#NULL!	0	3	0	0	0	1	27	1	1	1	#NULL!	3	11	20	680	1	68	1	5	5
223012	1	3	1	1	9	#NULL!	0	2	0	0	0	1	35	1	1	1	1	2	9	10	550	0	74	1	2	1
234041	1	3	2	1	9	#NULL!	0	2	0	1	1	1	35	1	1	1	0	#NULL!	9	40	580	0	66	1	4	4
113136	1	2	1	1	9	#NULL!	0	2	0	1	1	1	35	1	0	1	1	1	11	5	665	1	64	1	1	2
343103	1	1	1	1	9	#NULL!	0	2	0	0	1	0	38	0	1	#NULL!	1	#NULL!	#NULL!	#NULL!	#NULL!	#NULL!	91	2	5	2
223034	1	3	1	1	9	#NULL!	#NULL!	#NULL!	1	0	1	1	43	1	#NULL!	1	1	2	8	0	480	0	66	2	4	4
233125	1	3	1	1	9	#NULL!	0	2	1	1	1	1	48	1	1	2	1	2	10	0	600	1	57	3	5	5
113017	1	2	1	1	9	#NULL!	0	2	0	0	0	1	52	1	1	#NULL!	1	3	11	29	689	1	64	3	2	5
344014	1	1	2	1	9	3	1	1	1	0	0	0	33	1	0	1	1	3	10	0	600	1	65	1	1	1
133098	1	2	1	1	9	3	0	2	0	1	0	1	23	1	0	2	1	3	10	20	620	1	69	1	3	4
133034	1	2	1	1	9	3	0	2	1	0	0	1	14	1	1	1	1	3	10	29	629	1	68	1	3	3
314122	1	1	2	1	9	3	0	2	0	1	1	1	28	1	1	#NULL!	1	#NULL!	10	0	600	1	61	1	4	2
234143	1	3	2	1	9	3	0	2	0	1	1	1	20	1	0	1	0	2	9	0	540	0	58	1	1	1
114195	1	2	2	1	9	3	0	1	1	0	0	0	22	1	1	1	1	2	9	0	540	0	68	1	3	4
333082	1	1	1	1	9	3	1	1	1	0	1	1	31	1	0	#NULL!	1	2	10	0	600	1	49	1	4	3
134037	1	2	2	1	9	3	0	2	1	0	1	1	22	1	1	1	1	3	10	5	605	1	64	1	1	1
214094	1	3	2	1	9	3	0	2	0	0	0	1	31	1	1	#NULL!	1	2	9	52	592	0	68	1	4	4
224146	1	3	2	1	9	3	0	2	1	0	0	1	27	1	1	1	0	1	9	15	555	0	63	1	2	2
314149	1	1	2	1	9	3	0	1	0	0	0	0	31	1	1	#NULL!	1	2	10	0	600	1	59	1	2	2
154014	1	2	2	1	9	3	0	1	0	0	0	1	37	1	1	1	1	1	9	20	560	0	68	1	1	1
234126	1	3	2	1	9	3	0	2	1	1	1	0	33	1	1	1	1	2	10	1	601	1	68	1	3	4
224042	1	3	2	1	9	3	0	1	1	0	0	1	29	1	0	#NULL!	1	3	11	0	660	1	57	1	2	2
224192	1	3	2	1	9	3	1	1	0	1	1	1	36	1	1	1	1	3	10	0	600	1	56	1	4	3
154080	1	2	2	1	9	3	0	2	1	1	1	1	33	1	1	2	0	2	9	0	540	0	62	1	3	1
344010	1	1	2	1	9	3	0	2	0	0	1	1	26	1	1	#NULL!	1	2	10	30	630	1	56	1	1	1
223010	1	3	1	1	9	3	0	1	#NULL!	0	1	1	28	1	1	1	1	2	10	0	600	1	61	1	4	3
114169	1	2	2	1	9	3	0	2	1	0	1	1	31	0	1	1	1	2	10	20	620	1	56	1	3	3
224223	1	3	2	1	9	3	0	1	0	0	1	1	37	1	1	#NULL!	0	2	9	15	555	0	67	1	1	1
153051	1	2	1	1	9	3	0	3	0	0	1	1	45	1	1	1	0	1	10	0	600	1	67	3	4	4
344086	1	1	2	1	9	3	0	#NULL!	1	0	1	1	35	1	0	1	1	#NULL!	10	30	630	1	58	1	2	1
214072	1	3	2	1	9	3	0	3	1	0	1	1	37	1	1	3	1	2	9	0	540	0	58	1	1	2
113061	1	2	1	1	9	3	0	1	1	0	1	1	28	1	1	1	#NULL!	2	7	30	450	0	68	1	1	4
333064	1	1	1	1	9	3	1	1	0	0	1	1	37	1	1	1	1	2	9	8	548	0	63	1	1	2
213027	1	3	1	1	9	3	1	1	1	0	0	1	32	1	0	#NULL!	1	2	10	3	603	1	62	1	1	1
213163	1	3	1	1	9	3	0	1	1	0	1	1	34	1	1	1	1	3	10	10	610	1	65	1	1	1
113109	1	2	1	1	9	3	0	#NULL!	1	0	0	1	36	1	1	1	1	3	11	0	660	1	53	1	5	5
344173	1	1	2	1	9	3	1	2	1	0	1	1	36	1	1	#NULL!	1	1	10	20	620	1	67	1	3	3
233083	1	3	1	1	9	3	0	2	0	1	1	1	40	1	1	1	0	1	10	10	610	1	54	2	2	2
234162	1	3	2	1	9	3	0	1	1	0	1	1	37	1	#NULL!	2	1	1	#NULL!	#NULL!	#NULL!	#NULL!	50	1	4	2
223062	1	3	1	1	9	3	0	2	1	1	0	1	46	1	#NULL!	#NULL!	0	2	9	1	541	0	67	3	3	2
153095	1	2	1	1	9	3	0	1	1	0	1	1	47	1	1	1	0	2	9	1	541	0	44	3	4	5
233013	1	3	1	1	9	3	0	2	1	0	1	1	49	1	1	1	1	3	10	29	629	1	62	3	4	4
153015	1	2	1	1	9	3	0	3	1	1	1	1	41	1	1	#NULL!	1	1	9	30	570	0	73	2	5	5
134057	1	2	2	1	9	3	1	1	0	0	0	0	36	1	1	1	1	2	10	20	620	1	58	1	3	3
224131	1	3	2	1	9	3	0	2	0	0	1	1	29	1	1	1	1	3	10	20	620	1	64	1	1	2
153166	1	2	1	1	9	3	1	1	1	0	1	1	26	1	1	#NULL!	1	2	10	30	630	1	59	1	5	3
134138	1	2	2	1	9	3	0	2	0	0	1	1	37	0	0	#NULL!	1	1	9	39	579	0	51	1	5	4
134181	1	2	2	1	9	3	0	2	0	0	0	1	25	1	1	1	1	1	8	10	490	0	68	1	1	2
214154	1	3	2	1	9	3	0	1	1	0	1	1	29	1	1	1	1	2	9	40	580	0	65	1	5	5
344049	1	1	2	1	9	3	0	2	1	1	0	1	34	1	1	#NULL!	0	1	10	9	609	1	67	1	2	2
214132	1	3	2	1	9	3	0	3	1	0	0	1	34	1	1	1	1	2	9	30	570	0	58	1	3	3
234055	1	3	2	1	9	3	0	2	0	0	1	1	35	1	0	1	1	2	11	30	690	1	58	1	2	3
334014	1	1	2	1	9	3	0	2	1	0	0	1	32	1	1	1	1	3	9	20	560	0	60	1	3	4
154074	1	2	2	1	9	3	0	1	1	0	0	1	27	1	1	1	1	1	10	10	610	1	56	1	3	2
134129	1	2	2	1	9	3	0	2	1	0	1	1	28	0	1	2	0	1	#NULL!	#NULL!	#NULL!	#NULL!	43	1	4	3
213149	1	3	1	1	9	3	0	2	1	0	0	1	39	1	1	1	1	3	9	29	569	0	69	2	2	2
154013	1	2	2	1	9	3	1	1	0	0	0	1	29	1	0	1	0	3	9	0	540	0	67	1	5	5
313097	1	1	1	1	9	3	0	2	0	0	0	1	44	1	0	#NULL!	1	3	11	1	661	1	68	2	1	1
234004	1	3	2	1	9	3	1	3	1	1	1	1	44	1	#NULL!	#NULL!	0	3	9	11	551	0	68	2	2	3
114012	1	2	2	1	9	3	0	1	1	1	1	1	28	1	#NULL!	#NULL!	#NULL!	1	10	5	605	1	68	1	5	5
233039	1	3	1	1	9	3	0	3	0	0	1	1	30	0	0	2	1	3	9	20	560	0	61	1	3	4
333084	1	1	1	1	9	3	0	3	1	0	0	1	39	1	1	1	1	2	9	0	540	0	67	2	3	2
343118	1	1	1	1	9	3	1	1	0	0	0	1	33	1	1	#NULL!	1	3	10	20	620	1	66	1	1	2
153153	1	2	1	1	9	3	0	2	0	0	1	1	40	1	0	1	1	1	8	0	480	0	59	2	1	2
224051	1	3	2	1	9	3	0	1	0	0	1	1	28	1	0	1	1	3	11	30	690	1	66	1	2	4
234053	1	3	2	1	9	3	0	2	1	0	1	1	30	1	#NULL!	1	0	2	11	0	660	1	55	1	3	2
224187	1	3	2	1	9	3	0	2	0	0	1	1	30	1	1	#NULL!	1	3	10	0	600	1	55	1	1	1
313008	1	1	1	1	9	3	0	3	1	0	1	1	42	1	1	1	1	1	6	30	390	0	65	2	2	5
344164	1	1	2	1	9	3	1	1	0	0	1	1	31	1	0	1	1	2	9	30	570	0	65	1	3	3
153152	1	2	1	1	9	3	0	2	0	0	0	0	43	1	1	1	1	3	10	30	630	1	64	2	1	2
114095	1	2	2	1	9	3	0	2	0	0	0	1	43	1	0	1	1	3	10	20	620	1	56	2	5	5
334122	1	1	2	1	9	3	0	2	0	0	0	1	41	1	1	#NULL!	1	3	10	10	610	1	64	2	1	1
333056	1	1	1	1	9	3	0	1	1	0	1	1	41	1	0	#NULL!	1	3	11	20	680	1	68	2	1	1
343003	1	1	1	1	9	3	0	1	0	0	1	1	45	1	1	#NULL!	1	3	9	20	560	0	58	3	1	1
334018	1	1	2	1	9	3	0	2	0	0	0	1	44	1	1	#NULL!	1	1	9	20	560	0	64	2	2	2
134175	1	2	2	1	9	3	0	2	0	1	1	1	37	1	1	1	0	1	11	4	664	1	52	1	2	1
213107	1	3	1	1	9	3	0	1	1	0	0	1	33	1	1	2	1	1	10	30	630	1	66	1	4	4
314113	1	1	2	1	9	3	0	2	0	0	1	0	34	0	0	1	1	#NULL!	11	0	660	1	61	1	2	3
153022	1	2	1	1	9	3	0	1	0	0	1	1	41	1	1	1	1	3	12	10	730	1	67	2	2	3
213059	1	3	1	1	9	3	0	2	0	0	0	1	40	1	0	1	1	3	10	30	630	1	63	2	3	3
334040	1	1	2	1	9	3	0	1	0	0	0	1	41	1	1	1	1	3	8	30	510	0	68	2	1	2
343052	1	1	1	1	9	3	1	1	0	0	0	0	42	1	1	1	1	1	10	0	600	1	58	2	1	1
213097	1	3	1	1	9	3	1	1	0	0	0	1	44	1	1	#NULL!	1	1	9	30	570	0	63	2	2	2
334024	1	1	2	1	9	3	0	2	1	0	1	1	39	1	1	1	1	3	8	33	513	0	67	2	4	2
234146	1	3	2	1	9	3	1	1	0	1	0	1	39	1	1	3	1	1	9	0	540	0	73	2	3	4
313134	1	1	1	1	9	3	0	2	0	0	0	1	36	1	1	2	0	1	10	0	600	1	64	1	1	2
314196	1	1	2	1	9	3	0	1	0	0	1	1	41	1	1	1	1	3	10	30	630	1	61	2	2	3
313003	1	1	1	1	9	3	0	2	0	0	0	0	37	1	1	1	1	3	8	30	510	0	62	1	2	2
223065	1	3	1	1	9	3	0	2	0	0	1	1	45	1	1	1	0	1	11	0	660	1	63	3	1	5
153102	1	2	1	1	9	3	0	2	0	1	1	1	43	1	1	1	1	2	11	5	665	1	61	2	2	3
334140	1	1	2	1	9	3	1	1	1	0	0	1	43	1	1	2	1	1	7	30	450	0	63	2	2	1
114106	1	2	2	1	9	3	0	1	0	0	0	0	41	1	0	#NULL!	1	2	10	25	625	1	73	2	1	1
343008	1	1	1	1	9	3	1	2	1	0	1	0	49	1	1	#NULL!	0	2	9	0	540	0	68	3	1	2
214093	1	3	2	1	9	3	1	2	1	0	1	1	44	1	1	1	1	3	10	0	600	1	63	2	5	5
154141	1	2	2	1	9	3	0	2	0	0	1	1	27	1	1	1	1	3	11	0	660	1	62	1	5	1
314080	1	1	2	1	9	3	0	2	0	0	0	0	30	1	0	1	1	3	9	29	569	0	67	1	1	1
224107	1	3	2	1	9	3	0	2	1	0	1	1	29	1	1	1	1	1	10	0	600	1	51	1	3	4
234102	1	3	2	1	9	3	0	2	0	0	0	1	29	1	0	1	1	3	10	0	600	1	57	1	2	3
114129	1	2	2	1	9	3	0	1	1	0	1	1	34	1	1	#NULL!	0	2	10	0	600	1	50	1	3	4
153075	1	2	1	1	9	3	0	#NULL!	0	0	0	0	36	1	1	1	1	1	10	10	610	1	68	1	1	1
333134	1	1	1	1	9	3	1	1	1	0	0	1	41	1	1	#NULL!	1	3	10	10	610	1	68	2	1	1
313099	1	1	1	1	9	3	0	2	1	0	1	1	34	1	1	#NULL!	1	2	10	0	600	1	66	1	2	5
224063	1	3	2	1	9	3	0	2	1	0	0	1	36	1	1	#NULL!	1	3	10	0	600	1	69	1	1	2
153049	1	2	1	1	9	3	1	2	1	0	0	0	30	0	1	2	1	1	10	0	600	1	68	1	1	1
133018	1	2	1	1	9	3	1	2	0	0	1	1	35	1	1	1	#NULL!	3	11	2	662	1	53	1	1	1
213131	1	3	1	1	9	3	1	2	0	0	0	1	34	1	1	1	1	3	10	0	600	1	60	1	3	3
154118	1	2	2	1	9	3	1	1	0	0	0	1	31	1	1	1	1	3	9	15	555	0	68	1	2	2
314141	1	1	2	1	9	3	0	2	0	0	0	1	31	1	1	1	1	3	10	0	600	1	63	1	5	5
343160	1	1	1	1	9	3	1	2	1	0	0	1	39	1	1	1	1	2	10	10	610	1	68	2	1	1
114154	1	2	2	1	9	3	0	2	0	0	1	0	36	1	1	2	1	3	10	9	609	1	62	1	2	3
333127	1	1	1	1	9	3	0	2	0	0	0	1	37	1	1	1	1	2	10	30	630	1	50	1	2	1
153151	1	2	1	1	9	3	0	2	1	1	1	1	42	1	1	1	0	1	10	0	600	1	53	2	5	5
213091	1	3	1	1	9	3	1	1	1	0	0	1	38	1	1	#NULL!	1	3	10	10	610	1	68	2	2	2
334056	1	1	2	1	9	3	1	1	1	0	0	1	40	1	1	1	1	2	9	30	570	0	66	2	1	1
133047	1	2	1	1	9	3	1	2	0	0	0	1	38	1	1	1	1	2	10	5	605	1	62	2	1	2
154162	1	2	2	1	9	3	0	2	0	0	0	1	41	1	1	1	0	2	10	20	620	1	51	2	3	3
134032	1	2	2	1	9	3	1	2	1	0	1	1	41	1	1	#NULL!	1	2	9	30	570	0	62	2	4	2
213094	1	3	1	1	9	3	1	1	0	0	0	1	41	1	0	#NULL!	1	2	9	40	580	0	64	2	2	3
224058	1	3	2	1	9	3	0	2	1	0	1	1	35	0	#NULL!	#NULL!	1	#NULL!	10	30	630	1	57	1	2	1
343084	1	1	1	1	9	3	1	2	0	0	0	1	31	1	1	1	0	3	9	0	540	0	63	1	5	5
235102	1	3	3	1	9	3	0	3	0	0	0	1	34	0	1	2	1	1	9	25	565	0	50	1	5	5
223093	1	3	1	1	9	3	1	2	1	0	0	1	36	1	1	2	1	1	9	21	561	0	51	1	1	1
344092	1	1	2	1	9	3	1	2	1	0	0	1	30	1	1	1	0	3	9	20	560	0	67	1	2	1
344093	1	1	2	1	9	3	1	2	0	0	0	0	39	1	1	1	1	2	10	10	610	1	68	2	1	1
313131	1	1	1	1	9	3	1	1	0	0	0	1	41	1	1	#NULL!	1	3	10	10	610	1	55	2	2	3
133125	1	2	1	1	9	3	0	1	1	0	0	1	36	1	1	1	1	2	10	0	600	1	68	1	3	2
113103	1	2	1	1	9	3	0	1	1	1	1	1	31	1	1	#NULL!	1	2	9	10	550	0	48	1	2	1
234078	1	3	2	1	9	3	0	1	1	0	0	0	28	1	1	1	1	2	9	25	565	0	65	1	5	3
153126	1	2	1	1	9	3	0	2	1	0	0	0	34	1	1	1	1	3	11	30	690	1	58	1	4	3
214088	1	3	2	1	9	3	#NULL!	2	0	0	0	1	29	#NULL!	1	#NULL!	1	3	9	0	540	0	65	1	3	3
314097	1	1	2	1	9	3	0	2	0	0	0	0	40	1	0	1	1	3	10	0	600	1	56	2	1	1
344060	1	1	2	1	9	3	0	1	0	0	0	1	38	1	1	#NULL!	1	3	10	0	600	1	68	2	5	5
224179	1	3	2	1	9	3	0	2	1	0	1	1	43	1	1	1	0	2	9	0	540	0	47	2	4	4
234175	1	3	2	1	9	3	0	2	0	1	0	0	45	1	0	#NULL!	1	2	10	0	600	1	61	3	1	1
314112	1	1	2	1	9	3	0	3	1	0	0	1	44	1	1	#NULL!	1	2	9	40	580	0	65	2	2	3
223006	1	3	1	1	9	3	0	2	0	0	1	1	42	1	1	1	1	3	9	25	565	0	51	2	5	5
114184	1	2	2	1	9	3	0	2	1	0	0	1	41	1	1	1	1	3	10	0	600	1	66	2	1	2
113125	1	2	1	1	9	3	0	2	0	0	0	1	36	1	1	1	1	3	10	1	601	1	54	1	1	2
314086	1	1	2	1	9	3	0	2	0	0	0	1	39	1	0	1	1	2	10	30	630	1	57	2	2	2
133153	1	2	1	1	9	3	1	1	0	0	0	1	46	1	1	1	1	2	9	50	590	0	68	3	1	1
224052	1	3	2	1	9	3	1	1	0	0	0	0	44	1	0	1	1	3	10	0	600	1	65	2	1	1
313054	1	1	1	1	9	3	1	1	0	0	1	1	40	1	1	#NULL!	1	3	10	20	620	1	66	2	2	2
224009	1	3	2	1	9	3	0	2	0	1	0	0	44	1	0	#NULL!	1	3	11	30	690	1	63	2	2	2
153094	1	2	1	1	9	3	0	1	0	0	0	0	43	1	1	1	1	2	10	19	619	1	60	2	1	1
343162	1	1	1	1	9	3	1	2	1	1	0	1	39	1	1	1	1	2	9	20	560	0	68	2	1	2
224172	1	3	2	1	9	3	0	2	0	0	0	1	45	1	0	#NULL!	1	3	9	0	540	0	68	3	4	4
343065	1	1	1	1	9	3	0	1	1	0	0	1	54	1	#NULL!	#NULL!	1	2	10	6	606	1	66	3	1	1
314007	1	1	2	1	9	3	1	2	0	0	0	1	38	1	1	1	0	#NULL!	9	27	567	0	68	2	1	1
134160	1	2	2	1	9	3	1	2	0	0	0	1	47	1	1	2	1	#NULL!	10	30	630	1	68	3	4	4
214078	1	3	2	1	9	3	0	2	1	0	1	1	32	1	1	1	1	2	10	20	620	1	58	1	4	4
234083	1	3	2	1	9	3	0	1	0	0	1	1	41	1	0	1	1	2	9	30	570	0	65	2	5	5
153018	1	2	1	1	9	3	#NULL!	2	0	0	0	1	44	1	0	#NULL!	1	3	10	0	600	1	66	2	5	5
345009	1	1	3	1	9	3	0	2	0	0	1	1	42	1	1	1	0	3	10	0	600	1	64	2	3	3
213183	1	3	1	1	9	3	0	2	0	0	1	1	50	1	1	1	1	3	11	30	690	1	62	3	2	2
334049	1	1	2	1	9	3	0	2	0	0	1	1	45	1	0	1	1	3	9	35	575	0	68	3	3	3
314207	1	1	2	1	9	3	1	2	0	0	0	0	44	1	0	#NULL!	1	2	10	5	605	1	68	2	2	1
334116	1	1	2	1	9	3	0	2	0	0	0	1	39	1	1	#NULL!	0	1	10	0	600	1	66	2	2	3
333098	1	1	1	1	9	3	0	1	1	0	1	1	44	1	0	1	0	3	9	0	540	0	62	2	5	5
114151	1	2	2	1	9	3	0	1	0	0	0	1	43	1	1	1	1	3	10	0	600	1	68	2	1	2
343099	1	1	1	1	9	3	1	2	0	0	0	1	42	1	1	1	1	2	9	10	550	0	63	2	1	2
333093	1	1	1	1	9	3	1	1	0	0	1	1	50	1	1	#NULL!	1	2	9	0	540	0	64	3	5	5
213173	1	3	1	1	9	3	0	1	0	0	1	1	46	1	0	#NULL!	1	3	9	20	560	0	53	3	2	1
214058	1	3	2	1	9	3	0	2	1	0	1	1	43	1	1	#NULL!	1	1	11	39	699	1	55	2	1	2
314064	1	1	2	1	9	3	1	2	1	1	0	1	49	1	0	1	1	2	9	0	540	0	68	3	1	1
333050	1	1	1	1	9	3	1	2	0	1	0	1	50	1	1	1	1	2	10	30	630	1	68	3	3	3
234155	1	3	2	1	9	3	0	1	0	0	1	1	43	1	1	1	1	2	8	20	500	0	59	2	1	1
344125	1	1	2	1	9	3	1	2	0	0	0	1	54	1	1	#NULL!	1	2	10	0	600	1	68	3	1	1
334041	1	1	2	1	9	3	1	2	0	0	0	0	47	1	1	1	1	3	11	0	660	1	68	3	5	5
153043	1	2	1	1	9	3	0	2	0	0	0	1	50	1	1	1	1	3	10	30	630	1	68	3	1	1
334078	1	1	2	1	9	3	0	1	0	0	0	1	52	1	1	#NULL!	1	3	10	10	610	1	72	3	1	2
134157	1	2	2	1	9	3	0	2	0	0	0	0	50	1	1	2	1	3	10	0	600	1	68	3	1	1
314050	1	1	2	1	9	3	0	2	0	0	0	1	50	1	0	1	1	3	11	25	685	1	59	3	2	2
314127	1	1	2	1	9	3	0	2	0	0	0	1	49	1	#NULL!	1	#NULL!	3	#NULL!	#NULL!	#NULL!	#NULL!	68	3	3	3
314048	1	1	2	1	9	3	0	2	#NULL!	0	0	1	55	1	1	1	1	3	9	0	540	0	72	3	5	5
333061	1	1	1	1	9	3	0	2	1	0	1	1	34	1	1	1	1	3	10	30	630	1	64	1	5	2
114021	1	2	2	1	9	3	1	1	0	0	0	0	35	1	0	#NULL!	0	3	10	0	600	1	68	1	3	3
343123	1	1	1	1	9	3	0	2	0	0	1	1	46	1	1	1	1	2	9	30	570	0	63	3	1	2
223068	1	3	1	1	9	3	0	2	1	0	0	1	33	1	0	#NULL!	1	1	9	46	586	0	65	1	1	4
223086	1	3	1	1	9	3	0	1	1	0	1	1	31	1	1	2	1	1	9	50	590	0	62	1	2	3
224036	1	3	2	1	9	3	0	1	0	0	1	1	34	1	0	1	1	1	9	2	542	0	38	1	5	5
234017	1	3	2	1	9	3	0	2	0	0	0	1	34	1	1	1	1	1	10	1	601	1	65	1	4	4
334085	1	1	2	1	9	3	0	2	0	0	0	0	47	1	0	#NULL!	1	3	10	0	600	1	64	3	1	1
234026	1	3	2	1	9	3	0	1	1	0	0	1	32	1	0	1	1	#NULL!	9	0	540	0	58	1	1	1
153165	1	2	1	1	9	3	0	1	0	0	1	0	22	1	1	#NULL!	0	3	10	15	615	1	59	1	2	2
134030	1	2	2	1	9	3	0	1	0	0	0	1	36	1	1	1	0	3	10	40	640	1	68	1	3	2
314206	1	1	2	1	9	3	1	1	0	0	0	0	35	1	1	1	1	3	10	30	630	1	68	1	2	1
113115	1	2	1	1	9	3	0	2	1	0	0	0	32	1	1	1	1	1	10	10	610	1	67	1	4	4
213035	1	3	1	1	9	3	1	2	0	0	0	0	37	1	0	1	1	3	10	20	620	1	66	1	3	4
223022	1	3	1	1	9	3	0	2	1	0	1	1	37	1	1	#NULL!	1	2	8	20	500	0	50	1	5	4
233152	1	3	1	1	9	3	0	1	0	0	1	1	44	1	1	1	0	1	10	10	610	1	68	2	3	3
213012	1	3	1	1	9	3	1	1	1	0	0	0	38	1	0	1	1	3	9	49	589	0	68	2	4	4
114174	1	2	2	1	9	3	1	1	0	0	0	0	37	1	1	1	1	3	10	30	630	1	68	1	2	2
154192	1	2	2	1	9	3	0	2	0	0	1	1	44	1	#NULL!	1	0	3	11	20	680	1	66	2	3	5
154190	1	2	2	1	9	3	0	2	1	0	0	1	41	1	1	#NULL!	1	2	10	40	640	1	66	2	1	2
343119	1	1	1	1	9	3	0	2	0	1	1	1	40	0	1	#NULL!	0	3	10	0	600	1	66	2	3	5
344008	1	1	2	1	9	3	1	2	1	0	0	1	40	1	1	1	0	1	10	0	600	1	66	2	1	1
154151	1	2	2	1	9	3	1	1	1	1	0	1	44	1	0	2	1	3	9	27	567	0	62	2	4	4
153073	1	2	1	1	9	3	0	2	0	0	1	1	45	0	1	1	0	1	10	0	600	1	59	3	2	3
223017	1	3	1	1	9	3	0	2	0	0	1	1	44	1	1	1	1	1	10	0	600	1	59	2	3	3
213125	1	3	1	1	9	3	1	2	1	0	0	1	49	1	#NULL!	1	1	3	9	30	570	0	55	3	2	3
153142	1	2	1	1	9	3	0	2	0	0	0	1	48	1	1	1	1	3	11	24	684	1	65	3	1	1
313138	1	1	1	1	9	3	0	2	0	0	0	1	45	1	0	1	1	3	11	10	670	1	67	3	1	1
153055	1	2	1	1	9	3	1	2	0	0	0	0	52	1	0	1	1	2	11	10	670	1	67	3	1	1
113151	1	2	1	1	9	3	0	2	0	0	0	0	36	1	1	1	1	2	9	45	585	0	65	1	4	4
214143	1	3	2	1	9	3	0	1	0	0	0	1	35	1	1	#NULL!	1	3	10	0	600	1	55	1	2	2
334141	1	1	2	1	9	3	0	2	0	0	0	1	37	1	1	1	1	1	9	20	560	0	58	1	1	1
213003	1	3	1	1	9	3	0	1	0	0	0	0	30	1	0	#NULL!	1	3	9	48	588	0	76	1	5	5
223102	1	3	1	1	9	3	0	1	0	0	0	1	38	1	1	1	1	1	10	0	600	1	71	2	2	2
334028	1	1	2	1	9	3	0	2	0	0	0	1	35	1	1	1	1	1	9	30	570	0	68	1	2	5
234166	1	3	2	1	9	3	0	2	1	0	0	1	40	1	1	1	1	3	11	14	674	1	60	2	3	4
333113	1	1	1	1	9	3	0	2	0	1	0	0	41	1	1	#NULL!	1	3	10	20	620	1	68	2	2	2
334103	1	1	2	1	9	3	0	1	0	1	0	1	41	1	1	1	1	3	10	10	610	1	62	2	4	4
333016	1	1	1	1	9	3	0	2	0	0	0	1	34	1	1	#NULL!	0	1	9	29	569	0	68	1	1	2
313051	1	1	1	1	9	3	0	3	0	0	1	0	41	1	1	1	0	3	10	0	600	1	56	2	2	3
343135	1	1	1	1	9	3	1	1	0	0	0	1	35	#NULL!	1	#NULL!	1	2	9	30	570	0	74	1	3	1
154088	1	2	2	1	9	3	0	2	1	0	1	1	41	0	0	#NULL!	1	3	11	42	702	1	59	2	3	4
213073	1	3	1	1	9	3	1	3	0	0	0	1	43	1	1	1	1	3	9	23	563	0	67	2	2	3
343137	1	1	1	1	9	3	0	2	0	0	1	1	42	1	1	2	1	3	10	0	600	1	59	2	1	2
313087	1	1	1	1	9	3	0	2	0	0	0	0	32	1	1	#NULL!	1	2	10	10	610	1	67	1	2	2
114147	1	2	2	1	9	3	0	3	1	0	0	1	45	1	1	#NULL!	0	1	9	14	554	0	56	3	1	1
314030	1	1	2	1	9	3	0	2	0	0	0	0	42	1	0	#NULL!	1	3	11	10	670	1	73	2	1	1
153122	1	2	1	1	9	3	0	2	1	0	0	1	33	1	1	#NULL!	1	2	8	0	480	0	63	1	2	2
344114	1	1	2	1	9	3	0	2	0	0	0	1	45	1	1	1	1	2	10	0	600	1	68	3	1	1
224171	1	3	2	1	9	3	0	2	0	0	0	1	32	1	1	#NULL!	1	1	9	0	540	0	60	1	2	2
314038	1	1	2	1	9	3	0	2	0	0	1	1	42	1	1	#NULL!	1	2	9	46	586	0	68	2	2	2
333071	1	1	1	1	9	3	0	1	0	0	0	1	47	1	0	1	1	3	10	0	600	1	68	3	5	5
233138	1	3	1	1	9	3	0	1	#NULL!	0	1	1	39	1	0	1	0	2	10	18	618	1	66	2	3	3
234090	1	3	2	1	9	3	0	1	0	0	0	0	42	1	1	1	1	2	10	30	630	1	68	2	4	4
333060	1	1	1	1	9	3	0	1	1	0	1	1	43	1	0	#NULL!	1	2	9	20	560	0	64	2	2	1
344172	1	1	2	1	9	3	0	2	0	0	1	1	47	1	1	1	1	2	10	0	600	1	63	3	2	4
213017	1	3	1	1	9	3	1	3	0	0	0	0	49	1	1	1	0	3	10	10	610	1	59	3	2	1
214006	1	3	2	1	9	3	0	2	0	0	0	1	47	0	1	1	1	1	10	15	615	1	68	3	2	2
343192	1	1	1	1	9	3	1	2	1	1	0	0	46	1	1	#NULL!	0	3	9	0	540	0	68	3	2	2
344144	1	1	2	1	9	3	0	2	0	0	0	1	43	1	0	#NULL!	0	3	9	0	540	0	56	2	1	1
213164	1	3	1	1	9	3	0	2	0	0	0	1	47	1	1	1	0	3	10	18	618	1	56	3	1	1
344036	1	1	2	1	9	3	0	2	1	0	0	1	36	0	1	#NULL!	1	2	9	0	540	0	69	1	2	2
153119	1	2	1	1	9	3	0	1	0	0	0	0	31	1	1	1	0	3	11	20	680	1	62	1	5	5
134176	1	2	2	1	9	3	0	1	0	0	0	1	41	1	1	#NULL!	1	1	10	0	600	1	65	2	3	3
154125	1	2	2	1	9	3	0	2	0	0	1	1	33	1	1	#NULL!	1	2	8	18	498	0	51	1	2	2
233049	1	3	1	1	9	3	0	2	0	0	0	0	37	1	1	1	1	3	10	30	630	1	83	1	3	2
314054	1	1	2	1	9	3	0	2	0	0	1	1	38	1	1	1	1	2	8	0	480	0	68	2	5	5
153109	1	2	1	1	9	3	0	2	0	0	0	1	42	1	1	1	0	1	11	0	660	1	40	2	3	3
134179	1	2	2	1	9	3	0	2	1	0	0	1	40	1	1	1	1	2	8	0	480	0	57	2	1	1
233133	1	3	1	1	9	3	0	1	0	1	1	1	37	1	0	1	1	3	10	9	609	1	40	1	5	5
214118	1	3	2	1	9	3	0	2	0	0	1	1	46	1	0	1	1	3	10	0	600	1	63	3	2	4
153124	1	2	1	1	9	3	1	1	0	1	0	1	44	1	1	1	0	2	11	15	675	1	65	2	2	1
[truncated: 4,012 more rows]
